# Supplementary material for: Evolutionary divergence of the plant elicitor peptides (Peps) and their receptors: interfamily incompatibility of perception but compatibility of downstream signalling
Source: J Exp Bot. 2015 May 22;66(17):5315–25. doi: 10.1093/jxb/erv236 (PMC4526913; doi:10.1093/jxb/erv236)
Supplement: Supplementary Data [file supp_erv236_jexbot147900_file001.xlsx]

## Sheet: Sheet1
Peptides used in this study
Defined also by Huffaker 2013
Peptide	Sequence
AtPep1	ATKVKAKQRGKEKVSSGRPGQHN
AtPep2	DNKAKSKKRDKEKPSSGRPGQTNSVPNAAIQVYKED
AtPep3	EIKARGKNKTKPTPSSGKGGKHN
AtPep4	GLPGKKNVLKKSRESSGKPGGTNKKPF
AtPep5	SLNVMRKGIRKQPVSSGKRGGVNDYDM
AtPep6	ITAVLRRRPRPPPYSSGRPGQNN
AtPep7	VSGNVAARKGKQQTSSGKGGGTN
AtPep8	GVIVKSKKAARELPSSGKPGRRN
BrPep1b	GTKVNAKRKEKAKVSSGRPGKHH
BrPep6	MVARLTRRRPRPPYSSGQPGQNN
NbPep 6	AATRRGRTPPRPGVSRGSPPQNN
SlPep6	ATDRRGRPPSRPKVGSGPPPQNN
StPep1	ATERRGRPPSRPKVGSGPPPQNN
SmPep1	ATRRRGRPPPKPPIGSGSPPQNN
OsPep1a	ARLRPKPPGNPREGSGGNGGHHH
BdPep1	RRTRPPGPDNPVEGSGGNGGHHH
SbPep1	..RPPTQPGPPEEGSGGHGGSHN
ZmPep1	VRRRPTTPGRPREGSGGNGGNHH
ZmPep3	TRTPPWPPCPPEEGSGGNGGSHN
SiPep1b	VRRPPPPGQRPREGSGGNGGAHH
Mutated Peps
SlPep6_BRA	ATDRRGRPPSRPKVsSGkPgQNN
ZmPep1_BRA	VRRRPTTPGRkREGSsGkpGNHn
AtPep1_SOL	ATKrrgrQpGKpKVSSGRPpQnN
ZmPep1_SOL	aRRRrgrPpRPpEGSGGNppqnn
AtPep1_MONO	ArKVpAKpRGpEegSgGngGQHN
SlPep6_MONO	ArDRpGRPPSpPegsgGnggQhN
