# Supplementary material for: Evolutionary divergence of the plant elicitor peptides (Peps) and their receptors: interfamily incompatibility of perception but compatibility of downstream signalling
Source: J Exp Bot. 2015 May 22;66(17):5315–25. doi: 10.1093/jxb/erv236 (PMC4526913; doi:10.1093/jxb/erv236)
Supplement: Supplementary Data [file supp_erv236_jexbot147900_file002.xlsx]

## Sheet: PROPEPs
Name	Species	Di/Monocot	Family	Sequence	Motif	Database ID	This study	Previously studied
AaPROPEP4	Arabidopsis arenosa	di	Brassicaceae	MEREEGVSYYLWIPFKFIHQTFRSLLLKLLGLRSPSDHSFPKEEEEEVEVVEVSSRGLPAKKNVLKKSRESSGKPGGTNKKPF	GLPAKKNVLKKSRESSGKPGGTN	ACK44528
AaPROPEP7b	Arabidopsis arenosa	di	Brassicaceae	MEGEGRREDGDNCSYLCIPFNFIGDIFRSFFWSLPTPPDNSPISQEEEEETEVVNVTSRSVVSGNVAARRSKQQTSSGKSGGTNKAPS	VSGNVAARRSKQQTSSGKSGGTN	ACK44529
AaPROPEP3	Arabidopsis arenosa	di	Brassicaceae	MENLRNGEDNGSLIPFTFFDQSSVTIPLLKCSGLESSSSSSSSCDLSSSHSEEDESIDIKEEEEEEEDDMTIEIKAREKNKTKPTPSSGKGGKHN	EIKAREKNKTKPTPSSGKGGKHN	AAM65093
AaPROPEP7a	Arabidopsis arenosa	di	Brassicaceae	MEGEGRREDGDCSYLCIPFNSIRDIFQSFFTRFRGLTPDNSPVTISQEVEEETEVVNIPRSVVSGNVAARKGKQQTSSGKGGGTNG	VSGNVAARKGKQQTSSGKGGGTN	ABK28349
AcPROPEP	Aquilegia coerulea	di	Ranunculaceae	MEASQTLLGFNPSYYLELVAKGILQCLGLKSSSTFTPQGEEKRKEVVVSQDHDDSPSFTAEPKMKSRTVNPQVLKSVGRVRATAPEKPRESTGIPPKHNGNSV	VGRVRATAPEKPRESTGIPPKHN	Aquca_014_00497
AlPROPEP2b	Arabidopsis lyrata	di	Brassicaceae	MEKLDRRSEEETYLWISFQFLDQTLIAIFKCLGILCQTAKETASSPVTLNLPEEENDVAMKDDVVLSTRGKKPKAKKRDKENTSKGRPGQTNKITLFSSINGSEIEKGDLGE	GKKPKAKKRDKENTSKGRPGQTN	XP_002866300
AlPROPEP2c	Arabidopsis lyrata	di	Brassicaceae	MEKLDRRREEETYLWISFQFLDQTLIAIFKCLGILCQTAKETASSPVTLNLPEEENDVAMKDDVVLSTRGKKPKAKKRDKENTSKGRPGQTNKITLFSSINGSEIENGDLGE	GKKPKAKKRDKENTSKGRPGQTN	XP_002862814
AlPROPEP2a	Arabidopsis lyrata	di	Brassicaceae	MEKFDRRIEEETYLCIPFQILDQTLIAVLKCLGLLCPTAKKTASPPLILNQPDEQEEDDGVAMKDDDVVLSSTRGKKAKAKKRDKEKPSSGSPGQTNIIPNAAIQVYEEG	GKKAKAKKRDKEKPSSGSPGQTN	XP_002864928
AlPROPEP3	Arabidopsis lyrata	di	Brassicaceae	MENLRNGQENGSHWIPFTFFDQSSVTIPLLKCFGLDSSSSSSSSSGDFSSSHSEEDESIDIKEEEEEEYDMTIEIKARGKTKTKPQPSSGKGGKHN	EIKARGKTKTKPQPSSGKGGKHN	XP_002864930
AlPROPEP4	Arabidopsis lyrata	di	Brassicaceae	MEREGVSYYLWIPFRFIHQTFRSLLLKLLGLRSPSDHSFPKEEEEKVEAVEVSSRGLPAKKNVLKKSRESSGKPGGTNKKPF	GLPAKKNVLKKSRESSGKPGGTN	XP_002871397
AlPROPEP7	Arabidopsis lyrata	di	Brassicaceae	MEGEGRREDGDNCSYLCIPFNFIRDIFRSFFWSLPTPPDNSPVKISQEEEEETDVVNVTSRSVVSGNVAARRSKQQTSSGKRGGTNKAPS	VSGNVAARRSKQQTSSGKRGGTN	XP_002871396
AtPROPEP1	Arabidopsis thaliana	di	Brassicaceae	MEKSDRRSEESHLWIPLQCLDQTLRAILKCLGLFHQDSPTTSSPGTSKQPKEEKEDVTMEKEEVVVTSRATKVKAKQRGKEKVSSGRPGQHN	ATKVKAKQRGKEKVSSGRPGQHN	NP_569001	X	X
AtPROPEP2	Arabidopsis thaliana	di	Brassicaceae	MEKLDKRREEETYLWIPVQFLDQALIAVLKCIGLLCQPAKKTAPSPVTFNQPEEQEEDYGVALKDDDVVVLLRDNKAKSKKRDKEKPSSGRPGQTNSVPNAAIQVYKED	DNKAKSKKRDKEKPSSGRPGQTN	NP_569000	X	X
AtPROPEP3	Arabidopsis thaliana	di	Brassicaceae	MENLRNGEDNGSLIPFTFFDQSSVTIPLLKCSGLESSSSSSSSCDLSSSHSEEDESIDIKEEEEEEEEDGMTIEIKARGKNKTKPTPSSGKGGKHN	EIKARGKNKTKPTPSSGKGGKHN	NP_569002	X	X
AtPROPEP4	Arabidopsis thaliana	di	Brassicaceae	MERGVSYYLWIPFKFIHQTFGSLLLKLLGLRSPSDHSFPEDGEEEVKVVEVSSRGLPGKKNVLKKSRESSGKPGGTNKKPF	GLPGKKNVLKKSRESSGKPGGTN	NP_568223	X	X
AtPROPEP5	Arabidopsis thaliana	di	Brassicaceae	MQQERDHKRDCCKLMPQTVKAFFKCLRFRRSSSSSSDMVKARARNEEKEEPSSIETSTRSLNVMRKGIRKQPVSSGKRGGVNDYDM	SLNVMRKGIRKQPVSSGKRGGVN	NP_568224	X	X
AtPROPEP6	Arabidopsis thaliana	di	Brassicaceae	MEVNGEEERRSRREDEEKEDYYYSLLNSPCSVCNKFVQAILKCLGLESSSIPPSSSSSSPSLVEEEDSGTETVEETGFMARITAVLRRRPRPPPYSSGRPGQNN	ITAVLRRRPRPPPYSSGRPGQNN	NP_179791	X	X
AtPROPEP7	Arabidopsis thaliana	di	Brassicaceae	MEGEGRREDGDCSYLCIPFNSIRDIFQSFFTRFRGLTPDNSPVTISQEVEEETEVVNIPRSVVSGNVAARKGKQQTSSGKGGGTN	VSGNVAARKGKQQTSSGKGGGTN	NP_001078561	X	X
AtPROPEP8	Arabidopsis thaliana	di	Brassicaceae	MDEERRDEEEVSHICIPFQFLNEALKTFLKCLGLHISPSPSISSASSATQDVVSTRGGVIVKSKKAARELPSSGKPGRRN	GVIVKSKKAARELPSSGKPGRRN	NP_001154702	X
BnPROPEP1	Brassica napus	di	Brassicaceae	MEKIERQTEEASYLGLPFNFLNQTLKAILRCLGILRHDPPTVTKTSSDSAPLNQPEEEEDVVMEDNVVVATMGSKNGIIITSRGSKVKAKKKDKEKVSSGRPGQHH	GSKVKAKKKDKEKVSSGRPGQHH	CDY14520
BrPROPEP1a	Brassica rapa	di	Brassicaceae	MEKYERLSEEETYWWIPFKFLDQTLKAIFKCLGLLHHESPSTKTESSPVTTTQPLQQEEEEEEEDVVMEENVIITSRESKTIATSRGTKLKAKTKKKEQKSSGRSGQHHKYDL	GTKLKAKTKKKEQKSSGRSGQHH	XP_009130481
BrPROPEP1b	Brassica rapa	di	Brassicaceae	MEKVERQSEEASYLWLPFHFLNQTIKAILRCLGILHHDPPTVTKTSSDSAPLNQPEEEEEEDVVMEDNVVVATMGSKNGIIITSRGTKVNAKRKEKAKVSSGRPGKHH	GTKVNAKRKEKAKVSSGRPGKHH	XP_009150567	X
BrPROPEP3	Brassica rapa	di	Brassicaceae	MENLRNGEKGHSHWIQFMLFDQSSITTLLLKCLGLESSSSSSSSSSVSSHCEEEDDIQMKEDEDDMTVETTERRLQKSKPKPKPKPSPGIGGKIN	RRLQKSKPKPKPKPSPGIGGKIN	XP_009130597
BrPROPEP4	Brassica rapa	di	Brassicaceae	MEREGRREDGVSYYLWIPFKFIHQTLRSLVLKLFGRSPSHHTACLEEEEVEIVQVTSRGLPRKPPKKLQQKPRDSSGKPGRINKKPR	PRKPPKKLQQKPRDSSGKPGRIN	XP_009131134
BrPROPEP6	Brassica rapa	di	Brassicaceae	MEVNGEEKRSYRKEDEEKEVYYPLLNSPCSAFHKTVQAILKCLGLESSSISPSSSSSEDPGTETVQETGFMAMVARLTRRRPRPPYSSGQPGQNN	MVARLTRRRPRPPYSSGQPGQNN	XP_009117357	X
CaPROPEP9	Cicer arietinum	di	Fabaceae	MEGTTSTTNEEVEVNNERSVTFYIYHPCFLLQQVFGTLFKCLGFEIGTNKNEHHEEKTPLEDLLISEENTPSNEHQSSQNIVTSEEQNERSTTTTTQSFEFIRTLIVRRGPRRSNLSSGPGPGNN	RTLIVRRGPRRSNLSSGPGPGNN	XP_004489725
CrPROPEP1	Capsella rubella	di	Brassicaceae	MEKSDRQSEEATYLWIPLQYLDQTLKAILRCLGLFHQDSPTTTKTASSPGTSTQLEEEEEEEEDVTVKEEEEEEEEVVVTSRGLNRGVVVKSRATKVQAKSRGKETVSRGRRGQHH	ATKVQAKSRGKETVSRGRRGQHH	XP_006281339
CrPROPEP2	Capsella rubella	di	Brassicaceae	MDKLVSQREEETYLRIPFQFLDQTVIAIFKCLGLLCPTAKRPASSPVTLNQPEPEDQEYDVDMKDDEDVVLLTRGGGRKKTRGKQTDKEKTSKGRRGQTNKIPKAAAAIQVSGD	RKKTRGKQTDKEKTSKGRRGQTN	XP_006281346
CrPROPEP3	Capsella rubella	di	Brassicaceae	MENMRNAGEENDSHRIPFTFFDQSSLTIPILKFFGLDYSSSSSSSSGGLCSSSHSEEDEGMVIKEEEEEEDDMTVELKTTTQLLQKSRPKPPTSSGKGGKHN	TTQLLQKSRPKPPTSSGKGGKHN	XP_006281371
CrPROPEP4	Capsella rubella	di	Brassicaceae	MEREEGVSYYLWIPFKFIHQTFRSLLLKLFGLPSPSSDQHCLPEEDEVEVVEVSSRSFAKPKKVVQKSREVSSGKPGRKN	FAKPKKVVQKSREVSSGKPGRKN	XP_006288992
CrPROPEP7	Capsella rubella	di	Brassicaceae	MEGEGRREDSYCSYLCIPYNFFHDIIRSFLVRFHVLQTPPDNFPIAEEKEEETEAVKVSSRSVASKKVGARQNKQQTSSGKRGGTNKTHS	ASKKVGARQNKQQTSSGKRGGTN	XP_006286409
CsPROPEP5	Citrus sinensis	di	Rutaceae	MERSAEEEKRGEEAYSLYSPCYLVEQLIKALYKCLGKDTQQADADTTPASGAETQMKATEEEYAMESTMTRALRVIKRPPRPPGSSGGGGQIN	RALRVIKRPPRPPGSSGGGGQIN	XP_006493842
EsPROPEP1	Eutrema salsugineum	di	Brassicaceae	MEKLDKRSEEETYLWVPFQFLDQTLRAIFRCLGLVHHHSPTTTSPVTLNQSEEEEDEDVATKEDVGVTTRGGKDGVVVSSRGIKVRAKKKGKERVSSGRPGQHH	GIKVRAKKKGKERVSSGRPGQHH	XP_006394100
EsPROPEP3	Eutrema salsugineum	di	Brassicaceae	MENLRSGEENDSHWIPFMFFDRSSVTIPLLKCLGLESSSSSSSDSLLSSHSEEEDDMERKEDEENDDTTVEITERRLQKSKPKPKPKPSSGKGGKINQASY	RRLQKSKPKPKPKPSSGKGGKIN	XP_006394099
EsPROPEP8	Eutrema salsugineum	di	Brassicaceae	MEEERRNEEESSHHLCIPFQFINEALNTFLNCIGFHISPSTSSPSSEEEATNEVVPTTRGLIVKSKGRPRETASSGKPGRRN	GLIVKSKGRPRETASSGKPGRRN	XP_006399482
EsPROPEP4	Eutrema salsugineum	di	Brassicaceae	KRIPEEEEEEEEEEGISIPFKFIHQTLRSLLLKLFGLRSPSHHNIQEEEEEDEEEVEIVEVSSRGLPAKPKQLNKSRASSGKPGGIN	GLPAKPKQLNKSRASSGKPGGIN	XP_006399483
GaPROPEP	Gossypium arboreum	di	Malvaceae	MEDTSSAKEVTLQGTPANYFPRSFHEVVGAILRCLGLETGFQQNPNPCPKKEDDSKANHNQSVSQKESPDPPSSTDNSDPSTTVIDPPADPPPSTTGDTNDGELPMVSLFTPKRPGTSAGSGPQIN	LPMVSLFTPKRPGTSAGSGPQIN	KHG07409
GmPROPEP1	Glycine max	di	Fabaceae	MEGSSPSIEEERTATFYVYHPCYFLQQALRALLKCVGIDESENTMCSQANKQEKSSLPQTPSADDPITNSPTHKSSPDAADPPSTTNQTIIIASLMATRGSRGSKISDGSGPQHN	ASLMATRGSRGSKISDGSGPQHN	NP_001235154		X
GmPROPEP2	Glycine max	di	Fabaceae	MEGSSASSHEEERTATFYVYHPCYFLQQAFRALLRCLGIESEATMCSKAEEEKSSLSQTTAADDLITNSPSCNISHKNSQDAADPPSTTNQTIIIASSMARRGNRGSRISHGSGPQHN	ASSMARRGNRGSRISHGSGPQHN	FK591447		X
GmPROPEP3	Glycine max	di	Fabaceae	MPRLLGNLTPQILVQALRSMPRQATSSLKVRTHGGTRGSGPSHGSVGGKRGSPISQGKGGQHNEVVQKMPNGNNGSKRNDEARVEANAAKKLGN	PSHGSVGGKRGSPISQGKGGQHN	NP_001235087		X
MnPROPEP5	Morus notabilis	di	Moraceae	METLQKDDDDLEKKEREETNYSCPLYSPCYFFQQIFKAFFKCFGHDTDHYDSNIAPNQSQTQTEITQGNFFVVSLRRATRRPPRSGLGSGSGGQTN	SLRRATRRPPRSGLGSGSGGQTN	XP_010099888
MtPROPEP1	Medicago truncatula	di	Fabaceae	MEETTERLSTKKEEKTMTFYVYHPCYCLEEIFKTFLRCFGIESTQTKEEEDSSTSLLKPHACACASDSNVALKDRYYSSSSNKKSSQEEGVADPPPSTSTQTINLSSMGRGGPRRTPLTQGPPPQHN	LSSMGRGGPRRTPLTQGPPPQHN	KEH43598		X
MtPROPEP2	Medicago truncatula	di	Fabaceae	MDTVQRERDSACHFIEQVVKAFSKCLGLDPTAEKIQYRTIENDGEVTSSIISRAFKRPPKPRLSAGRGAQINISSS	IISRAFKRPPKPRLSAGRGAQIN	XP_003602477		X
NbPROPEP6	Nicotiana benthamiana	di	Solanaceae	GRAYSEEAANITEKRERARVDEESSLTKVYDISKNPIFYFQEAIRAILNCLGFESSKPESSSSSSSSMSDNKEEENNKEEDDPEGKQASTDNNNDNPNTPSADDPPQTQALLTPPAPPPPPGGSPAPPGNHQIEAATRRGRTPPRPGVSRGSPPQNN	AATRRGRTPPRPGVSRGSPPQNN	Niben.v0.4.2.Scf28471	X
NsPROPEP6	Nicotiana sylvestris	di	Solanaceae	MEEAADITEKKERGRVDDQESSLTKVYDISKNPIFYFQEAIRAILNCLGFESSKPESSSSSMSDKKEEENNKEDSSEQEEEDDPEGKQASTDNNNDNPNTPSADDPPQSQTLIEAATRRGRTPPRPGVSRGSPPQNN	AATRRGRTPPRPGVSRGSPPQNN	XP_009802896
NtPROPEP6	Nicotiana tomentosiformis	di	Solanaceae	MEEAADITEKKERGDEETSLTKVYDISKNPIFYFQEAIRAILNCLGFESSKPESSSSSSSSSMSDQKEEKEEESIKEESSEQEKCVFQEEDGPEGKQASTNTNNENPSTPSANDPPQSQTLIEAATRRGRTPPRPGVSRGSPPQNN	AATRRGRTPPRPGVSRGSPPQNN	XP_009621884
PmPROPEP5	Prunus mume	di	Rosaceae	MECSQVSTDDGEAEVKEKRGVSYNFYLHPCHFLEEAVRAFFKCLGIENRAQEEDDGQKDTETNPNKIAPSTSQVELQDDAADPSVTATDTTEADPAPSSTTTQTSEVAGSLRAVRPPITTGGGGQIN	SEVAGSLRAVRPPITTGGGGQIN	XP_008237388
PtPROPEP	Populus trichocarpa	di	Salicaceae	MGSYLSSFFIEAHNALLQFLGLVIVDHQSKTQEGSSTSSSEKQEDEKASEESSQDPPPTTTDPKADPPTDNSEDPPAVTVSALARRTPPVSSGSGGQIN	AVTVSALARRTPPVSSGSGGQIN	XP_006376339
PvPROPEP9	Phaseolus vulgaris	di	Fabaceae	MEESSPWHEEERTATFYVYHPCHFLQEALRTLLRCLGIESGTSMSSEAKQERSSLPQTHAAADPTISSPTNTHTTSLGAAGPPSVTDRTISTSLIARSGRRSTVSHGSGPQHD	STSLIARSGRRSTVSHGSGPQHD	XP_007143616
RcPROPEP5	Ricinus communis	di	Euphorbiaceae	METSSATVEEQRRGEEEEENYNILYSPCYFCQKFVKSILKCLGYDHSTRADQSFGTPAPHRQAEQRMKINQQMQEDKSRAVVQSSRSAPPPPPVSGGVGGQIN	VVQSSRSAPPPPPVSGGVGGQIN	XP_002528675
RcPROPEP	Ricinus communis	di	Euphorbiaceae	MKTEVEGIISSSQNEVTAKEKEAAVTTVNSNSYNYNIDRCFLIEVLLRCLGIETRTHQSCSSSSSSSSSEQNINGEVEEYGKEPSSTTELDPSTDPPLITEDIGRVPARIKPPPKPPVSSGSGPQIN	RVPARIKPPPKPPVSSGSGPQIN	XP_002527134
SlPROPEP6	Solanum lycopersicum	di	Solanaceae	MEEKKESRSSVYDEVITKNPFFYLQEGIKAILKCLGFESSKLVHQASSSSSSSSSSSSSSSSSMLGTNNKKEEEESEKQEQECVLFHEDGKKQGSDSTNDNYENDPPAETNDEDPTLILATDRRGRPPSRPKVGSGPPPQNN	ATDRRGRPPSRPKVGSGPPPQNN	XP_004237854	X
SmPROPEP1	Solanum melongena	di	Solanaceae	MEEKKDGRVCEDNVITKNPMFYLQQGIKAFLKCLGFESPNLVDTNKKEQEDGNKQGSDSSNDNYKNDPPVQAVYEDPPQSQTLVIEAATRRRGRPPPKPPIGSGSPPQNN	ATRRRGRPPPKPPIGSGSPPQNN	FS022013	X	X
StPROPEP1	Solanum tuberosum	di	Solanaceae	MFYLQEGIKAILKCLGFESSKLVHQASSSSSSSSSSSSMSDTNKKEEEESEKQEQECVLFQEDGNKQGSDSTNDNYKNDPPVENDDEDPPQSETLILATERRGRPPSRPKVGSGPPPQNN	ATERRGRPPSRPKVGSGPPPQNN	XP_006354063	X	X
TcPROPEP	Theobroma cacao	di	Malvaceae	MEDASSTREVTAQATPGYYPWSFNEVIRAILRCLGLENEFHQDPSSPKKEDDGKVNGNTQAGCLESPVVSPEAGADPPSTTDQSDPPRTLADDPPADPPSTTEDDPGLVISLSAPKRPGTSSGSGPQIN	GLVISLSAPKRPGTSSGSGPQIN	XP_007020219
VvPROPEP6	Vitis vinifera	di	Vitaceae	MEEPSTGEMTQRPTTVYYSHNPCYYLQEAIRAILKCLGLESSTSRDSSSSSSEQKDDDDTEASPQQSRSSTQQGAHSSSADSPSTTQQDNNTFEDAESARVLRRGPTRPPISFESRPGGGSQIN	LRRGPTRPPISFESRPGGGSQIN	XP_010665056
BdPROPEP1	Brachypodium distachyon	mono	Poaceae	MDQQPKMQREEEEEEGSLKESTGRRTEEEEPVDRREEEEKKGPQEPTTHPREAAADEEKEKEKEKEDKERSSDEDESMAAAAAVFLHPCSLLQYVVRALACRLGISDPFGGTGTKPSADSAAPPLGPSEEGQDADQKNPGTATGFYMQGVITTSVRAVRRTRPPGPDNPVEGSGGNGGHHH	RRTRPPGPDNPVEGSGGNGGHHH	XP_010240500	X
ObPROPEP1	Oryza brachyantha	mono	Poaceae	MDQVEEKEENRFQEPTGDRCEEDDKEQKYNSEESSVDRREEDDDEEKEEEKEGSEEATSTAAAVSSLFAHPCSLLRYIARVCACCLGLSDSFCDPKPSAVPAPAAADPSQQGEEEGKMTSYFFVQEATTRVRAARLRPKSPGNPREGSGGNGGHHH	ARLRPKSPGNPREGSGGNGGHHH	XP_006652889
OsiPROPEP1	Oryza sativa Indica Group	mono	Poaceae	MDQVEEKEGNRFQEPASDRCEDNEDKEQDNSEESSSVDQRKEEEEEEKEGCEEATPAAAAAAAAPSFFAHPCSLLQYIARVCACCLGLSDSFCDPKASSVLVPEPEPAAADPSQEGEEDMKSSYFYMQEATTRVRAARLRPKPPGNPREGSGGNGGHHH	ARLRPKPPGNPREGSGGNGGHHH	EEC78101
OsPROPEP1a	Oryza sativa Japonica Group	mono	Poaceae	MDRVEEKEGNRFQEPASDRCEDNEDKEQDNSEESSSVDQRKEEEEEEKEGCEEATPAAAAAAAAPSFFAHPCSLLQYIARVCACCLGLSDSFCDPKASSVLVPEPEPAAADPSQEGEEDMKSSYFYMQEATTRVRAARLRPKPPGNPREGSGGNGGHHH	ARLRPKPPGNPREGSGGNGGHHH	NP_001054028	X	X
OsPROPEP1b	Oryza sativa Japonica Group	mono	Poaceae	MDRVEEKEGNRFQEPASDRCEDNEDKEQDNSEESSSVDQRKEEEEEEKEGCEEATPAAAAAAAAPSFFAHPCSLLQYIARVCACCLGLSDSFCDPKASSVLVPEPEPAAADPSQEGEEDMKSSEATTRVRAARLRPKPPGNPREGSGGNGGHHH	ARLRPKPPGNPREGSGGNGGHHH	CAD41716
OsPROPEP2	Oryza sativa Japonica Group	mono	Poaceae	MAMSSSPASPPPSFLIGGAQAQLLRHREEMLLVLPSPPSGRQLPSEEEEAAPCAVNGRSTILAAADDSKPTRPGAPAEGSGGNGGAIHTAASS	DDSKPTRPGAPAEGSGGNGGAIH	NP_001061102		X
SbPROPEP1	Sorghum bicolor	mono	Poaceae	MDQRGEEDHNSQLDSSDLRRKSTAAAVPDDVHGELTDQRNDGGFEAETAGVIKEEQVEMAEVEASAPLFAHPFSLLQPLLRACAGCLVGLHGYCSDNNDSKPAAAAIAESSTPQEGEAGGGGDDDDKAAAGSSEVATPVLAARRPPTQPGPPEEGSGGHGGSHN	ARRPPTQPGPPEEGSGGHGGSHN	XP_002448615	X	X
SbPROPEP2	Sorghum bicolor	mono	Poaceae	MDPHGEKEENNCQESASAADQREETAAAEGEDTSSEESMDQREEDGYKADDSTGLLEDDVVGSEAASPPPPFAHPWSLLRACAGCLGLLGCCRDQKPSAAVAAATEAATVTAAQARSSEEKESGGEEAAKDNGFYMQEVITRVWAVAVRTPRPPDHAREGSGGHGGAHH	AVRTPRPPDHAREGSGGHGGAHH	XP_002448613
SbPROPEP3	Sorghum bicolor	mono	Poaceae	MDQHGKEEEEHSSEDSRDHQRKDDDDVDATAAEGGMENHGKSMDHQRDGGGYEEAEEETLLKEVELEVEVVGVLSEEEEASPPQLAHHPCSLLQLLLRACAGCLGLHGYCSDDDDDAAAAPAVAELPQEEGDLQGGSDKAASEVGAQVRAVRRRPPPPNRPREGPGGDGGKHN	VRRRPPPPNRPREGPGGDGGKHN	XP_002448616		X
SiPROPEP1a	Setaria italica	mono	Poaceae	MDQHKEKEAENKSQDSTAEQLKEAASEESMDQRAGYKAEEESAPAGLLIKEVASGEESWPALLAHPCSLLQLLLRACAGCLGLHGYCSSDDPKAAAAAAPDATAADSSQEGEGGDRANAEVLARVRAVRRPPPPGQRPREGSGGNGGAHH	VRRPPPPGQRPREGSGGNGGAHH	XP_004976984
SiPROPEP1b	Setaria italica	mono	Poaceae	MDQHKEKEAENKSQDSTAEQLKEAASEESMDQRAGYKAEEESAPAGLLIKEVASGEESWPALLAHPCSLLQLLLRACAGCLGLHGYCSSDDPKAAAAAAPDATAADSSQEGEGGDRANYLYMQAEVLARVRAVRRPPPPGQRPREGSGGNGGAHH	VRRPPPPGQRPREGSGGNGGAHH	XP_004976983	X
TuPROPEP1	Triticum urartu	mono	Poaceae	MDQHQELEVDVEGEPTDQRKEEEADADAGKPEEPTDQRKEEEAEREEGDNLKEPTDQRKEDKPDGLTEQHKAEAVAVAVVVAEVDKSEELTDQRKAGAVVEVEVDKFEELTDQRKEEAAEDKDKDKGTERSSSEESPSLFVHPCSLLLRYLVRAYAWCMGMADWFGGGGTRPSAAPAASLNSSREEAGEAAGVRTREISSSKTTDRGFYVREMIVSMWAVRRPRPPGNPREGRGGGGGSHN	AVRRPRPPGNPREGRGGGGGSHN	EMS67862
ZmPROPEP1a	Zea mays	mono	Poaceae	MDQRVSQESSSDRRRKRKDVAAAVPEGVHGESTDNGGYDDTDETAGVLTKEQQAVDVVEEQASAPLQLLLRACAGCLVGLLRGYRSDPKPAAAAAAASVAAESPQEGDKPFGSEEVGTQVLAATRTPPWPPCPPEEGSGGNGGSHN	TRTPPWPPCPPEEGSGGNGGSHN	XP_008668803
ZmPROPEP1b	Zea mays	mono	Poaceae	MDERGEKDEEEHGVAEEEMAAVVLKEVEVEMVGGSEEASAAPLLLAHPCSVLQLLLRACAGCLVRLLHGHCSDGDDADPKAAADDDDDAAPEAAAAAADGGDKAATYLYMQEVWAVRRRPTTPGRPREGSGGNGGNHH	VRRRPTTPGRPREGSGGNGGNHH	NP_001144138
ZmPROPEP1	Zea mays	mono	Poaceae	MDERGEKEEEHGVVEEETAAVVLKEVEVEMEMVGGSEEASAAPLLLAHPCSLLQLLLRACAGCLVRLLHGHCSDGANDDPKAAADDDDAAPEAAAAAAAAAGDGGDKAATYLYMQEVWAVRRRPTTPGRPREGSGGNGGNHH	VRRRPTTPGRPREGSGGNGGNHH	XP_008668800	X	X
ZmPROPEP2	Zea mays	mono	Poaceae	MDEHGEKEENKSQDSALAAEQREETAAAEGEDTSEESTDQREDGHGYKADESAGLLPEDDVGSGEASAAPHFGHPCSLLRACAGFLGLHGCGGDQKPAAAAVAASAAEAATAAAASSSQDEEDGGVDMAKANGFYMHEVITRVWAVAVRRPRPRPPDHAREGSGGNGGVHH	RRPRPRPPDHAREGSGGNGGVHH	XP_008663642		X
ZmPROPEP3	Zea mays	mono	Poaceae	MDQRVSLQESSSDRRRKRKDVAAAVPEGVHGESTDNGGYDTDETARGVLTKEQQAVVDVVEEEASAPLQLLLRACAGCLVGLLRGYRSDPKPSAAAAASVGAESPQKGDKPFGSEVVATQVLAATRTPPWPPSSPPEEGSGGNGGSHN	TRTPPWPPCPPEEGSGGNGGSHN	NP_001145555	X	X
ZmPROPEP4	Zea mays	mono	Poaceae	MALSPSAQATSPLARQLLRHVSSGLVAAAFHRPAPAISLPSAPRGADDVALAASHHQRLRPAPSPKGRPGAPKQGSGGQVHAAPAMATIASAVMPPTNAVTAAAATTHVVTRGPARPGLPAQGGGGGKTHGAPAAAKARAAMPGPAPPARPKEGSGGKVHVASPAAMSSASVLMRGPAPPGHPAEGAGGRGGSIHSISS	LMRGPAPPGHPAEGAGGRGGSIH	XP_008664001		X
ZmPROPEP5	Zea mays	mono	Poaceae	MPYICNRSSTNKKGAPRPPKGPAVKAMTTSSSWLSLPIQLLRYAPSSSSSNRLGLGSVHRPSPHCARMHMQPAKGLKPVTATGRGDGGGVDAASPLRLLADEVAPELHAAAKRMVGGGALHSPKGRPGSPTEGSGGGKIRTTHAAAPTTTFARARGPTPPGLPAEGSGGNGGTKH	RARGPTPPGLPAEGSGGNGGTKH	XP_008662798		X

## Sheet: PEPRs
Name	Species	Di/Monocot	Family	Sequence	LRR	Kinase domain	Database ID
AcPEPR1	Aquilegia coerulea	di	Ranunculaceae	MVKLIRVKLIIESLLSLAKSLTLPNSVQLTWNSSTSTQWVGIECDNNHKVITLNLSGYEISGKLGPEIGKLKFLKTVDFGINYLSGSIPVEITNCTQLEYLDLSTNSLTGKLPENLGNLQNLVYFSVWGNGLSGSIPTSLFTIPNLATVYLNENDLSGFLPLNVGNASKMQILWLYSNSLSGTLPDSIGNCSELIELSLNNNMFSGVLPKSFNSLENLVYVGMSWNSFEGRIPFGLGNCKNLTELALSSNRFSGEIPPGLGKCSNLTTFAAINNSLTGHIPSSLGLLVKLSTLYISENHLTGRIPPEIGNCRSLTSLFLNNNHLEGEIPSELGMLSMLSTLQLFDNSLSGEIPLGIWKIQTLEVLEVYNNSLSGELPVEITELKHLRNISLFNNHFSGV…	KVITLNLSGYEISGKLGPEIGKLKFLKTVDFGINYLSGSIPVEITNCTQLEYLDLSTNSLTGKLPENLGNLQNLVYFSVWGNGLSGSIPTSLFTIPNLATVYLNENDLSGFLPLNVGNASKMQILWLYSNSLSGTLPDSIGNCSELIELSLNNNMFSGVLPKSFNSLENLVYVGMSWNSFEGRIPFGLGNCKNLTELALSSNRFSGEIPPGLGKCSNLTTFAAINNSLTGHIPSSLGLLVKLSTLYISENHLTGRIPPEIGNCRSLTSLFLNNNHLEGEIPSELGMLSMLSTLQLFDNSLSGEIPLGIWKIQTLEVLEVYNNSLSGELPVEITELKHLRNISLFNNHFSGVIPQTLGINSGLEKLDLTSNTFTGEIPPNLCYGKQLRLLILGSNKLQGS…	LNEKFIIGRGAHGTVYKASLSHDKSYAVKRLMFTNQSRANASMVREIQTVGQIRHRNLVKLEEFWLRKDNGLILYNYMQNGSLHDVLHEIKPAPNLEWDVRYRIAMGTAQGLVYLHYDCDPAIVHRDIKPQNILLDSDMEPHISDFGIAKLMDQSSASVHSSTVMGTLGFIAPEAAFTPVKTRESDVYSYGVVLLELITRKKAVDSSFPDHMDIVAWVRSMWNDTQDIDFIVDPSLVEEFMDSAVVEEVVEVLMVALRCTEREPRVRPMMRDVVKQL	Aquca_068_00021.1
AcPEPR2	Aquilegia coerulea	di	Ranunculaceae	LSTDGITLLSLVKGLTVPSSILSSWNSSDSNPCQWQGIECDSNHNVITLNMSSNNILGRLGKEIGQLEYLETIDLNNNNISGVIPSELANWNCTKLEELYVNDNQLIGNLPVALNKLQSLVALDVSTNRLDGRILFGSHSCKNLTSLVLSFNRFRGEIPDLGNCTSLTQFTAVNNSLTGTIPSSIGLLSELLLLYLSGNSLSGNIPPEIGNCSSLVDLQLYENQLEGVIPSELGMLGNLQILFLYSNKLSGEFPPVLWTIPPLQSVIVYRNNLSGVLPPEITELHELQTVLLYENQFSGDIPQGLGINSSLDNLDFTNNMFTGEIPQHLCFGKQLRFLNLGSNQLQGHIPSDIGNCTTLQRLRLRNNSLTGPLPEFAENSSLSLMDIHQNRINGAIPSS…	NVITLNMSSNNILGRLGKEIGQLEYLETIDLNNNNISGVIPSELANWNCTKLEELYVNDNQLIGNLPVALNKLQSLVALDVSTNRLDGRILFGSHSCKNLTSLVLSFNRFRGEIPDLGNCTSLTQFTAVNNSLTGTIPSSIGLLSELLLLYLSGNSLSGNIPPEIGNCSSLVDLQLYENQLEGVIPSELGMLGNLQILFLYSNKLSGEFPPVLWTIPPLQSVIVYRNNLSGVLPPEITELHELQTVLLYENQFSGDIPQGLGINSSLDNLDFTNNMFTGEIPQHLCFGKQLRFLNLGSNQLQGHIPSDIGNCTTLQRLRLRNNSLTGPLPEFAENSSLSLMDIHQNRINGAIPSSLMNCANLSSLYLSKNELTGPIPGNLGNLVILRVLNLSSNSLQGP…	LNESFIIGRGAHGVVYKVALGSDKLYALKKLDFGSSRGASTSMVKEIQTVGQIRHRNLVKVKDFWFKKDYGLILYKYMPNGSLHDVLYEISPALIIEWDVRYKIALGIAQGLEYLHHDCDPIIVHRDIKPKNILLDSEMEPHISDFGIAKLLDQSSSSMDTVSVVGTTGYLAPETAYTTIWRKESDVYSYGVVLLELIIRKQALDSSFEEGINIVNWAGLTWNIKKSMDMIVDPSLMEIMNPTDMEEVIEIFFLALRCTAKQPNERPTMRDVVKHI	Aquca_006_00131.1
AlPEPR1	Arabidopsis lyrata	di	Brassicaceae	MKNLGLFKILLLFFCLFLSTHIVSVSCLNSDGLTLLSLLKHLDKVPPQVTSTWKINASEATPCNWFGITCDDSKNVAALNFTRSKVSGQLGPEIGELKSLQILDLSTNNFSGTIPSSLGNCTKLVTLDLSENGFTGKIPDTLDSLKSLEVLYLYINFLTGELPESLFRIPRLQILNLEYNNLTGPIPQSVGDAKELLDLSMFANQFSGNIPESIGNCSSLQVVYLHRNKLVGSLPESLNLLGNLTDLFVGNNSLQGPVRFGSSNCKNLMTLDLSYNEFEGGVPAALGNCSNLDALVIVDGNLSGTIPSSLGMLKKLTVINLSENRLSGSIPAELGNCSSLSLLKLNNNQLGGEIPSTLGKLKKLESLELFENRFSGEIPMEIWKSQSLTQLLVYQNNLT…	NVAALNFTRSKVSGQLGPEIGELKSLQILDLSTNNFSGTIPSSLGNCTKLVTLDLSENGFTGKIPDTLDSLKSLEVLYLYINFLTGELPESLFRIPRLQILNLEYNNLTGPIPQSVGDAKELLDLSMFANQFSGNIPESIGNCSSLQVVYLHRNKLVGSLPESLNLLGNLTDLFVGNNSLQGPVRFGSSNCKNLMTLDLSYNEFEGGVPAALGNCSNLDALVIVDGNLSGTIPSSLGMLKKLTVINLSENRLSGSIPAELGNCSSLSLLKLNNNQLGGEIPSTLGKLKKLESLELFENRFSGEIPMEIWKSQSLTQLLVYQNNLTGELPVEMTEMKRLKIATLFNNSFYGAIPSGLGVNSSLEEIDFIGNKLTGEIPPNLCHGRKLRILNLGSNLLHGT…	LNEKYIIGRGAHGIVYRASLGSGKVYAVKRLVFASHIRANQSMMREINTIGKVRHRNLIKLEGFWLRKDDGLMLYRYMPKGSLYDVLHGVSPKENVLDWSARYNVALGVAHGLAYLHYDCHPPIVHRDIKPENILMDSDLEPHIGDFGLARLLDDSTVSTATVTGTTGYIAPENAFKTVRGRESDVYSYGVVLLELVTRKRAVDKSFPDSTDIVSWVRSVLSSSNNNVEDMVTTIIDPLLVGELLDSNLREQVIQVTELALTCTDKDPAMRPTMRDAVKLL	XP_002887470
AlPEPR2	Arabidopsis lyrata	di	Brassicaceae	MRNLGFVEIALLSSLFVHFRIDSVSSLNSDGMALLSLLNHFDNVPLEVTSTWKNNTSQTTPCDNNWFGVICDHSGNVETLNLSASGLSGQLSSEIGELKSLVTLDLSLNTFSGLLPSTLGNCTSLEYLDLSNNGFSGEIPDIFGSLQNLTFLYLDRNNLSGLIPASIGRLIDLVDLRLSYNNLSGTIPESIGNCTKLEYMALNNNMFDGSLPASLNLLENLGELFVSNNSLGGRLHFGSSNCKKLVTLDLSFNDFQGGVPPEIGKCTSLHSLLMVKCNLTGTIPSSLGLLKKVSLIDLSGNGLSGNIPQELGNCSSLETLKLNDNQLQGELPPALGMLKKLQSLELFVNKLSGEIPIGIWKIQSLTQMLIYNNTVTGELPVEVTQLKHLKKLTLFNNSF…	NVETLNLSASGLSGQLSSEIGELKSLVTLDLSLNTFSGLLPSTLGNCTSLEYLDLSNNGFSGEIPDIFGSLQNLTFLYLDRNNLSGLIPASIGRLIDLVDLRLSYNNLSGTIPESIGNCTKLEYMALNNNMFDGSLPASLNLLENLGELFVSNNSLGGRLHFGSSNCKKLVTLDLSFNDFQGGVPPEIGKCTSLHSLLMVKCNLTGTIPSSLGLLKKVSLIDLSGNGLSGNIPQELGNCSSLETLKLNDNQLQGELPPALGMLKKLQSLELFVNKLSGEIPIGIWKIQSLTQMLIYNNTVTGELPVEVTQLKHLKKLTLFNNSFYGQIPMSLGMNQSLEEMDFLGNRFTGEIPPNLCHGHKLRIFILGSNQLHGNIPASIHQCKTLERVRLEDNKLSGV…	LDDKYIIGRGAHGVVYRASLGSGEEYAVKKLFFAEHIRANRNMKREIETIGLVRHRNLIRLERFWMRKEDGLMLYQYMPKGSLHDVLHRGNQGEAVLDWSTRFNIALGISHGLAYLHHDCHPPIIHRDIKPENILMDSDMEPHIGDFGLARILDDSTVSTATVTGTTGYIAPENAYKTVRSKESDVYSYGVVLLELVTGKRAVDRSFPEDINIVSWVRSVLSSYEDEDDTVGPIVDPTLVDELLDTKLREQAIQVTDLALRCTDKRPENRPSMRDVVKDL	XP_002890247
AtPEPR1	Arabidopsis thaliana	di	Brassicaceae	MKNLGGLFKILLLFFCLFLSTHIISVSCLNSDGLTLLSLLKHLDRVPPQVTSTWKINASEATPCNWFGITCDDSKNVASLNFTRSRVSGQLGPEIGELKSLQILDLSTNNFSGTIPSTLGNCTKLATLDLSENGFSDKIPDTLDSLKRLEVLYLYINFLTGELPESLFRIPKLQVLYLDYNNLTGPIPQSIGDAKELVELSMYANQFSGNIPESIGNSSSLQILYLHRNKLVGSLPESLNLLGNLTTLFVGNNSLQGPVRFGSPNCKNLLTLDLSYNEFEGGVPPALGNCSSLDALVIVSGNLSGTIPSSLGMLKNLTILNLSENRLSGSIPAELGNCSSLNLLKLNDNQLVGGIPSALGKLRKLESLELFENRFSGEIPIEIWKSQSLTQLLVYQNNL…	NVASLNFTRSRVSGQLGPEIGELKSLQILDLSTNNFSGTIPSTLGNCTKLATLDLSENGFSDKIPDTLDSLKRLEVLYLYINFLTGELPESLFRIPKLQVLYLDYNNLTGPIPQSIGDAKELVELSMYANQFSGNIPESIGNSSSLQILYLHRNKLVGSLPESLNLLGNLTTLFVGNNSLQGPVRFGSPNCKNLLTLDLSYNEFEGGVPPALGNCSSLDALVIVSGNLSGTIPSSLGMLKNLTILNLSENRLSGSIPAELGNCSSLNLLKLNDNQLVGGIPSALGKLRKLESLELFENRFSGEIPIEIWKSQSLTQLLVYQNNLTGELPVEMTEMKKLKIATLFNNSFYGAIPPGLGVNSSLEEVDFIGNKLTGEIPPNLCHGRKLRILNLGSNLLHGT…	LNEKYTIGRGAHGIVYRASLGSGKVYAVKRLVFASHIRANQSMMREIDTIGKVRHRNLIKLEGFWLRKDDGLMLYRYMPKGSLYDVLHGVSPKENVLDWSARYNVALGVAHGLAYLHYDCHPPIVHRDIKPENILMDSDLEPHIGDFGLARLLDDSTVSTATVTGTTGYIAPENAFKTVRGRESDVYSYGVVLLELVTRKRAVDKSFPESTDIVSWVRSALSSSNNNVEDMVTTIVDPILVDELLDSSLREQVMQVTELALSCTQQDPAMRPTMRDAVKLL	NP_177451
AtPEPR2	Arabidopsis thaliana	di	Brassicaceae	MRNLGLLEITLLCSLFVYFRIDSVSSLNSDGLALLSLLKHFDKVPLEVASTWKENTSETTPCNNNWFGVICDLSGNVVETLNLSASGLSGQLGSEIGELKSLVTLDLSLNSFSGLLPSTLGNCTSLEYLDLSNNDFSGEVPDIFGSLQNLTFLYLDRNNLSGLIPASVGGLIELVDLRMSYNNLSGTIPELLGNCSKLEYLALNNNKLNGSLPASLYLLENLGELFVSNNSLGGRLHFGSSNCKKLVSLDLSFNDFQGGVPPEIGNCSSLHSLVMVKCNLTGTIPSSMGMLRKVSVIDLSDNRLSGNIPQELGNCSSLETLKLNDNQLQGEIPPALSKLKKLQSLELFFNKLSGEIPIGIWKIQSLTQMLVYNNTLTGELPVEVTQLKHLKKLTLFNNG…	VVETLNLSASGLSGQLGSEIGELKSLVTLDLSLNSFSGLLPSTLGNCTSLEYLDLSNNDFSGEVPDIFGSLQNLTFLYLDRNNLSGLIPASVGGLIELVDLRMSYNNLSGTIPELLGNCSKLEYLALNNNKLNGSLPASLYLLENLGELFVSNNSLGGRLHFGSSNCKKLVSLDLSFNDFQGGVPPEIGNCSSLHSLVMVKCNLTGTIPSSMGMLRKVSVIDLSDNRLSGNIPQELGNCSSLETLKLNDNQLQGEIPPALSKLKKLQSLELFFNKLSGEIPIGIWKIQSLTQMLVYNNTLTGELPVEVTQLKHLKKLTLFNNGFYGDIPMSLGLNRSLEEVDLLGNRFTGEIPPHLCHGQKLRLFILGSNQLHGKIPASIRQCKTLERVRLEDNKLSGV…	LDDKYIIGRGAHGVVYRASLGSGEEYAVKKLIFAEHIRANQNMKREIETIGLVRHRNLIRLERFWMRKEDGLMLYQYMPNGSLHDVLHRGNQGEAVLDWSARFNIALGISHGLAYLHHDCHPPIIHRDIKPENILMDSDMEPHIGDFGLARILDDSTVSTATVTGTTGYIAPENAYKTVRSKESDVYSYGVVLLELVTGKRALDRSFPEDINIVSWVRSVLSSYEDEDDTAGPIVDPKLVDELLDTKLREQAIQVTDLALRCTDKRPENRPSMRDVVKDL	NP_173217
BrPEPR1	Brassica rapa	di	Brassicaceae	MLENLTDLFVGNNSLTGPVRFGSANCKNLLTFELSYNEFEGGVPPELGNCSSLDALVIVSGNLSGTIPSSLGMLKKLTVINLSENRLSGSLPPEIGNCTSLKMLKLNNNQLGGEIPSSLGKLKKLDSLELFENRFSGEIPIEVWKIPSLAQLLVYQNNLTGELPLEMTELKHLKKVTLFNNGFYGEIPSALGVHSSLEEIDFISNKLTGEIPQNLCHGKKLTVLNLGSNQLHGKIPTSIGHCKSIERFILRENNLSGPLPEFSQDHSISFLDFNTNSFEGPIPRSFGSSRNLSSINLSRNKLSGQIPPELGSLVRLGYLNLSNNLLEGSLPSQLSNCVNLERFDVGFNKLNGTVPSSYSAWKGLATLILTENRFTGGIPSFLPELVKLSDLQMGRNAFG…	NLTDLFVGNNSLTGPVRFGSANCKNLLTFELSYNEFEGGVPPELGNCSSLDALVIVSGNLSGTIPSSLGMLKKLTVINLSENRLSGSLPPEIGNCTSLKMLKLNNNQLGGEIPSSLGKLKKLDSLELFENRFSGEIPIEVWKIPSLAQLLVYQNNLTGELPLEMTELKHLKKVTLFNNGFYGEIPSALGVHSSLEEIDFISNKLTGEIPQNLCHGKKLTVLNLGSNQLHGKIPTSIGHCKSIERFILRENNLSGPLPEFSQDHSISFLDFNTNSFEGPIPRSFGSSRNLSSINLSRNKLSGQIPPELGSLVRLGYLNLSNNLLEGSLPSQLSNCVNLERFDVGFNKLNGTVPSSYSAWKGLATLILTENRFTGGIPSFLPELVKLSDLQMGRNAFGGEI…	LNEKHIIGRGAHGIVYRASLGSGEVYAVKRLIFASHIRANQSMMREIETIGKVRHRNLIKLEGFWLRKEDGLMLYRYMPRGSLYDVLHGVSPKEDVLEWSARYNIALGVAHGLAYLHYDCHPPIVHRDIKPENILMDSDLEPHIGDFGLARLLDGSTVSTATVTGTTGYIAPENAFKTVRGRESDVYSYGVVLLELVTRKRAVDKSFPDSTDIVSWVRSMLSKSSVDDMVSTIVDPILVDELLNSDIREQIVEVTELALSCTERDPARRPTMREVVKVL	XP_009104832
CrPEPR2	Capsella rubella	di	Brassicaceae	TVSCLNSEGLALLSLLDHFDKVPLEVASTWKNNTTPCDSWFGVTCDHSRNVETLNLSGSGVSGQLASEIGELKSLLILDLSDNSFSGVLPSSLVNCTSLEYLDLSRNGFSGENKLNGVLPESLNLLENLGELFVSNNSLGGRIHFGSSNCKKLVTLDLSYNDFQGGVPPEIGNCSSLHSLAIIKCNLTGTIPSSLGMLKKAWYIDLSENRLSGIIPQDLGNCSSLETLKLNDNQLQGVIPPALGNLKKLQSLELFVNKLSGEIPIGIWKIQSLTDMVVYNNTLTGELPVEVAQLKHLRNLTLFNNNFYGEIPMSLGMNQSLEEVDLFGNRFTGEIPPHICHGQKLRIFVLGSNQLHGTIPASIRQCKTLKRVRLEENMLSGLLPEFPESHNLSYVNLKS…	NVETLNLSGSGVSGQLASEIGELKSLLILDLSDNSFSGVLPSSLVNCTSLEYLDLSRNGFSGENKLNGVLPESLNLLENLGELFVSNNSLGGRIHFGSSNCKKLVTLDLSYNDFQGGVPPEIGNCSSLHSLAIIKCNLTGTIPSSLGMLKKAWYIDLSENRLSGIIPQDLGNCSSLETLKLNDNQLQGVIPPALGNLKKLQSLELFVNKLSGEIPIGIWKIQSLTDMVVYNNTLTGELPVEVAQLKHLRNLTLFNNNFYGEIPMSLGMNQSLEEVDLFGNRFTGEIPPHICHGQKLRIFVLGSNQLHGTIPASIRQCKTLKRVRLEENMLSGLLPEFPESHNLSYVNLKSNNFEGSIPGSLGSCKNLLTIDLSRNKLTGLIPPELGNLQSLGRLNLSYN…	LDDKYIIGRGAHGVVYRASLGSGEEYAVKKLIFAEHIRANQNMKREIETIGLVRHRNLIRLERFWMRREDGLMLYQYMPNGSLHDVLHRGNQGEAILDWSARFNISLGIAHGLAYLHHDCYPPIIHRDIKPENILMDSDMEPHIGDFGLARILDDSTVSTATVTGTTGYIAPENAYKTVRSKESDVYSYGVVLLELVTGKRALDRSFPEDTNIVSWVRSILSRYEDDDDTAGPIVDPTLVDELLDTKLREQAIQVTDMALRCTDKRPENRPSMRDV	XP_006303743
CsPEPR1	Citrus sinensis	di	Rutaceae	MKFLFCHFLLLFSSFVALSLRSVNALNGDGVALLSLMRHWNSVPPLIISSWNSSDSTPCQWVGIECDDDAHNVVSFNLSSYGVSGQLGPEIGHLSKLQTIDLSSNNFSGNIPPKLGNCSALEYLDLSTNGFTGDIPDNFENLQNLQYLNLYGNLLDGEIPEPLFRILGLQYVFLNNNSLSGSIPRNVGDLKEVEALWLFSNRLSGTIPESIGNCYRLQELYLNENKLMGFLPESLSNLENLVYLDVGDNNLEGRINFGSEKCKNLTFLDLSYNRFSGGISPNLGNCSSLTHLDIVGSKLTGSIPSSFGLLARLSSLDLSENQLSGKIPPELGKCKYLTVLHLYANQLEGEIPDELGQLSNLQDLELFDNRLTGEFPVSIWRIASLEYLLVYNNNLLGKL…	NVVSFNLSSYGVSGQLGPEIGHLSKLQTIDLSSNNFSGNIPPKLGNCSALEYLDLSTNGFTGDIPDNFENLQNLQYLNLYGNLLDGEIPEPLFRILGLQYVFLNNNSLSGSIPRNVGDLKEVEALWLFSNRLSGTIPESIGNCYRLQELYLNENKLMGFLPESLSNLENLVYLDVGDNNLEGRINFGSEKCKNLTFLDLSYNRFSGGISPNLGNCSSLTHLDIVGSKLTGSIPSSFGLLARLSSLDLSENQLSGKIPPELGKCKYLTVLHLYANQLEGEIPDELGQLSNLQDLELFDNRLTGEFPVSIWRIASLEYLLVYNNNLLGKLPLEMTELKQLKNISLYNNQFSGVIPQSLGINSSLMQLDFINNSFTGEIPPNLCFGKQLRVLNMGQNQFHGP…	LNAKHVIGRGAHGIVYKASLGPNAVFAVKKLAFRGHKRGSLSMKREIQTIGKIRHRNLVRLEDFWLRKDCGIIMYRYMENGSLRDVLHSITPPPTLEWNVRYKIALGAAHALAYLHYDCDPPIVHRDIKPENILLDSEMEPHISDFGIAKLLDKSPASTTSISVVGTIGYIAPENAFTTAKSKESDVYSYGVVLLELITRKKALDPSYKERTDIVGWVRSVWSDTEEINDIVDLSLMEEMLVSSIRDQVIDVLLVALRCTEKKPSNRPNMRDVVRQL	KDO46301
CsaPEPR1a	Cucumis sativus	di	Cucurbitaceae	MQLLTRHFFLLVCFSFHFVVVVFGLTSDGLALLSLQSRWTTHTSFVPVWNASHSTPCSWAGIECDQNLRVVTFNLSFYGVSGHLGPEISSLTQLRTIDLTTNDFSGEIPYGIGNCSHLEYLDLSFNQFSGQIPQSLTLLTNLTFLNFHENVLTGPIPDSLFQNLNFQYVYLSENNLNGSIPSNVGNSNQLLHLYLYGNEFSGSIPSSIGNCSQLEDLYLDGNQLVGTLPHSLNNLDNLVNLGVSRNNLQGPIPLGSGVCQSLEYIDLSFNGYTGGIPAGLGNCSALKTLLIVNSSLTGHIPSSFGRLRKLSHIDLSRNQLSGNIPPEFGACKSLKELDLYDNQLEGRIPSELGLLSRLEVLQLFSNRLTGEIPISIWKIASLQQILVYDNNLFGELPLI…	QLRTIDLTTNDFSGEIPYGIGNCSHLEYLDLSFNQFSGQIPQSLTLLTNLTFLNFHENVLTGPIPDSLFQNLNFQYVYLSENNLNGSIPSNVGNSNQLLHLYLYGNEFSGSIPSSIGNCSQLEDLYLDGNQLVGTLPHSLNNLDNLVNLGVSRNNLQGPIPLGSGVCQSLEYIDLSFNGYTGGIPAGLGNCSALKTLLIVNSSLTGHIPSSFGRLRKLSHIDLSRNQLSGNIPPEFGACKSLKELDLYDNQLEGRIPSELGLLSRLEVLQLFSNRLTGEIPISIWKIASLQQILVYDNNLFGELPLIITELRHLKIISVFNNHFSGVIPQSLGLNSSLVQVEFTNNQFTGQIPPNLCSGKTLRVLNLGLNQFQGNVPLDIGTCLTLQRLILRRNNLAGV…	LDERFVIGRGAHGVVYKVSLDSNKVFAVKKLTFLGHKRGSRDMVKEIRTVSNIKHRNLISLESFWLGKDYGLLLYKYYPNGSLYDVLHEMNTTPSLTWKARYNIAIGIAHALAYLHYDCDPPIIHRDIKPQNILLDSEMEPHIADFGLAKLLDQTFEPATSSSFAGTIGYIAPENAFSAAKTKASDVYSYGVVLLELVTGKKPSDPSFIEVGNMTAWIRSVWKERDEIDRIVDPRLEEELANLDHREQMNQVVLVALRCTENEANKRPIMREIVDHL	XP_004170324
CsaPEPR1b	Cucumis sativus	di	Cucurbitaceae	MQLHSRHFFLLVCFSFHLYVVFALTSDGLALLSLQSRWTSHTPFIPLWNASDSTPCSWAGIECDQNLRVITFNLSYNVSGPLGPEIARLTHLRTIALTANRFSGEIPYGIGNCSHLEYLDLSFNQFSGQIPQSLTLLTNLTFLNFHDNVLTGAIPNSLFQNLNLLYVYLGENNLNGSIPSNVGNSSQLFHLYLYGNEFSGSIPSSIGNCSQLEDLYLDGNQLVGTLPDSLNNLDNLVNLGVSRNNLQGPIPLGSGGCQSLEYIDLSFNGYTGGIPAGLGNCSALRTLLIINSSLTGHIPSSFGRLRKLSHIDLCRNQLSGNIPPEFGACKSLKELNLYVNQFEGRIPSELGLLSKLEVLQLFSNHLIGQIPISIWKIASLQHILLYNNNLSGELPLIIT…	NLRVITFNLSYNVSGPLGPEIARLTHLRTIALTANRFSGEIPYGIGNCSHLEYLDLSFNQFSGQIPQSLTLLTNLTFLNFHDNVLTGAIPNSLFQNLNLLYVYLGENNLNGSIPSNVGNSSQLFHLYLYGNEFSGSIPSSIGNCSQLEDLYLDGNQLVGTLPDSLNNLDNLVNLGVSRNNLQGPIPLGSGGCQSLEYIDLSFNGYTGGIPAGLGNCSALRTLLIINSSLTGHIPSSFGRLRKLSHIDLCRNQLSGNIPPEFGACKSLKELNLYVNQFEGRIPSELGLLSKLEVLQLFSNHLIGQIPISIWKIASLQHILLYNNNLSGELPLIITELKHLKNISLFNNQFSGVIPQSLGLNRSLVQVELTNNKFSGQIPPNLCFGKTLRVLNLGLNQFQG…	LDERFIIGRGAHGVVYKALLDSKTTFAVKKLTFGGCKGGSQSMIREIETVGRIKHRNLIALEDCWFGKDHGLLIYRYQANGSLDDVLHQMNPAPFLPWEVRYNIAIGIAHGLIYLHYDCDPPIIHRDIKPQNVLLDSEMEPRIADFGLAKLLDQTSAPAVSSLFAGTIGYIAPENAFSAAKNKASDVYSYGVVLLELITRKKPSDASFTEVGSITAWVRSGWNETGEIDSIVDPMLVEELLDSDRREQIKKVILLALRCTEKDPNKRPIMIDVLNHL	XP_004148585
EgPEPR1	Erythranthe guttata	di	Phrymaceae	MLSGSIPLPIGNLSELTFLYLNNNQLSGTIPSSVGNCSELQELYLNDNLLEGELPYSLNNLVRLTSLYIENNNLEGRIPLDFGNYKELQLLVLSNNRFVGGVPRGLGNCSKLTNLSAVNCGLSGRIPSSLGQLTELTLLYLSDNHLSGPIPRELGNCKALTDLQVYGNHLEGVIPSELGMLDHLQTLMLFTNNLSGEIPKSIFSIQTLQHFLVYGNNLGGEIPKEITELKQLRNISLFDNRFTGNIPQGLGLNSSLMLVDFTRNKFTGPIPPNLCFKKKLRKLLLGQNHFRGIIPSDIGSCFSLTRLILKQNNLTGELPDFVEKSNLLFVDLSNNSLSGSIPSSLRNLAKVTSIDLSLNNLTGNIPTEIGNLLDLEHLNLSHNSLEGVLPLELSSCRKL…	ELTFLYLNNNQLSGTIPSSVGNCSELQELYLNDNLLEGELPYSLNNLVRLTSLYIENNNLEGRIPLDFGNYKELQLLVLSNNRFVGGVPRGLGNCSKLTNLSAVNCGLSGRIPSSLGQLTELTLLYLSDNHLSGPIPRELGNCKALTDLQVYGNHLEGVIPSELGMLDHLQTLMLFTNNLSGEIPKSIFSIQTLQHFLVYGNNLGGEIPKEITELKQLRNISLFDNRFTGNIPQGLGLNSSLMLVDFTRNKFTGPIPPNLCFKKKLRKLLLGQNHFRGIIPSDIGSCFSLTRLILKQNNLTGELPDFVEKSNLLFVDLSNNSLSGSIPSSLRNLAKVTSIDLSLNNLTGNIPTEIGNLLDLEHLNLSHNSLEGVLPLELSSCRKLSRFDASYNVLNGTI…	LNDKYIIGRGAHGVVYKVTLGPTKVYALKKIGYVGSKGGNKSMVREIQTIGKVRHRNLVRMEDFWLRKDFGLILYGYMKNGSLYDVLHGADSSQPLEWEVRCKIALGTAQGLSYLHFDCDPAIVHRDIKPMNILLDSDLEPHISDFGIAKLLEESVASMTSSKIQGTIGYMAPENAFSTRSSKACDVYAYGVVLLELITRKKALDPSFGGEVDIVGWAKSTWNKNEDKIEKIVDLELVDEFVDSRVKEQVREVLLIALSCTEKEAIRRPSMRYVVKQLLL	EYU21247
EsPEPR1	Eutrema salsugineum	di	Brassicaceae	MKNLGLFEILLLFWLFVSTHIVSVSCLNSDGLTLLSLLKHLDKVPKEVTSTWKINASEATPCKWFGITCDESNNVASLNFTRSRVSGQLGPEIGELKSLQILDLSTNNFSGTIPSSLGNCTELVYLDLSENEFSGKIPDTLGNLKSLMDLYLYINYLTGELPESLFRIPGLQTLHVEYNNLTGPIPQSIGESKEMLDLRMFENQFSGNIPESIGNCSKLEILYLHKNKLSGSLPETFNMMENLIDLFLGNNSLSGPIRLGSTNCKKLSTIDLSYNQFEGGVPPELGNCSNLDVLVIVSGNLSGTIPSSLGMLKKLKIINLSENRLSGSIPAELGNCSSLSLLKLNNNQLGGVIPSTLGKLKKLESLELFENRFSGEIPVEIWKIHSLAQLLVYQNNLTG…	NVASLNFTRSRVSGQLGPEIGELKSLQILDLSTNNFSGTIPSSLGNCTELVYLDLSENEFSGKIPDTLGNLKSLMDLYLYINYLTGELPESLFRIPGLQTLHVEYNNLTGPIPQSIGESKEMLDLRMFENQFSGNIPESIGNCSKLEILYLHKNKLSGSLPETFNMMENLIDLFLGNNSLSGPIRLGSTNCKKLSTIDLSYNQFEGGVPPELGNCSNLDVLVIVSGNLSGTIPSSLGMLKKLKIINLSENRLSGSIPAELGNCSSLSLLKLNNNQLGGVIPSTLGKLKKLESLELFENRFSGEIPVEIWKIHSLAQLLVYQNNLTGELPVEMTELKRLKIVTLFNNSFYGEIPSGLGVNSSLEEVDFIGNKLTGEIPPNLCHGKKLTVLNLGSNRLHGK…	LNEKYIIGRGAHGIVYRASMGSGDVYAVKRLVFASHIRANQSMMREIDTIGKVRHRNLIKLEGFWLRKEDGLMLYRYMPKGSLYDVLHGVSSKDNELDWSARYNVALGVAHGLAYLHYDCHPPIVHRDIKPENVLMDSDLEPHIGDFGLARLLDGSTVSTATVTGTTGYIAPENAFKTVRGRESDVYSYGVVLLELVTRKRAVDKSFPDSMDIVSWVRSVLSSSSNNNVDDMITTIVDPILVDELLDSNLREQVIQVTELALSCTEKDPARRPTMRDVVKVL	XP_006390596
GmPEPR1a	Glycine max	di	Fabaceae	MGYLYLLLLLCFSSLLYAASALNSDGLALLSLLRDWTTVPSDINSTWRLSDSTPCSSWAGVHCDNANNVVSLNLTSYSILGQLGPDLGRLVHLQTIDLSYNDFFGKIPPELENCSMLEYLNLSVNNFSGGIPESFKSLQNLKHIYLLSNHLNGEIPESLFEISHLEEVDLSRNSLTGSIPLSVGNITKLVTLDLSYNQLSGTIPISIGNCSNLENLYLERNQLEGVIPESLNNLKNLQELYLNYNNLGGTVQLGSGYCKKLSILSISYNNFSGGIPSSLGNCSGLIEFYASGNNLVGTIPSTFGLLPNLSMLFIPENLLSGKIPPQIGNCKSLKELSLNSNQLEGEIPSELGNLSKLRDLRLFENHLTGEIPLGIWKIQSLEQIHMYINNLSGELPLEM…	NVVSLNLTSYSILGQLGPDLGRLVHLQTIDLSYNDFFGKIPPELENCSMLEYLNLSVNNFSGGIPESFKSLQNLKHIYLLSNHLNGEIPESLFEISHLEEVDLSRNSLTGSIPLSVGNITKLVTLDLSYNQLSGTIPISIGNCSNLENLYLERNQLEGVIPESLNNLKNLQELYLNYNNLGGTVQLGSGYCKKLSILSISYNNFSGGIPSSLGNCSGLIEFYASGNNLVGTIPSTFGLLPNLSMLFIPENLLSGKIPPQIGNCKSLKELSLNSNQLEGEIPSELGNLSKLRDLRLFENHLTGEIPLGIWKIQSLEQIHMYINNLSGELPLEMTELKHLKNVSLFNNQFSGVIPQSLGINSSLVVLDFMYNNFTGTLPPNLCFGKHLVRLNMGGNQFIGS…	LNDQYIIGRGAQGVVYKAAIGPDKILAIKKFVFAHDEGKSSSMTREIQTIGKIRHRNLVKLEGCWLRENYGLIAYKYMPNGSLHGALHERNPPYSLEWNVRNRIALGIAHGLAYLHYDCDPVIVHRDIKTSNILLDSDMEPHIADFGISKLLDQPSTSTQSSSVTGTLGYIAPEKSYTTTKGKESDVYSYGVVLLELISRKKPLDASFMEGTDIVNWARSVWEETGVIDEIVDPEMADEISNSDVMKQVAKVLLVALRCTLKDPRKRPTMRDVIKHL	XP_003535477
GmPEPR1b	Glycine max	di	Fabaceae	MSMIWIVFFSLSCMSCAVVSSLTSDGVTLLSLLRHWTSVPPSINATWLASDTTPCSSWVGVQCDHSHHVVNLTLPDYGIAGQLGPEIGNLSRLEYLELASNNLTGQIPDAFKNMHNLNLLSLPYNQLSGEIPDSLTHAPQLNLVDLSHNTLSGSIPTSIGNMTQLLQLYLQSNQLSGTIPSSIGNCSKLQELFLDKNHLEGILPQSLNNLNDLAYFDVASNRLKGTIPFGSAASCKNLKNLDLSFNDFSGGLPSSLGNCSALSEFSAVNCNLDGNIPPSFGLLTKLSILYLPENHLSGKVPPEIGNCMSLTELHLYSNQLEGNIPSELGKLRKLVDLELFSNQLTGEIPLSIWKIKSLKHLLVYNNSLSGELPLEMTELKQLKNISLFSNQFSGVIPQS…	RLEYLELASNNLTGQIPDAFKNMHNLNLLSLPYNQLSGEIPDSLTHAPQLNLVDLSHNTLSGSIPTSIGNMTQLLQLYLQSNQLSGTIPSSIGNCSKLQELFLDKNHLEGILPQSLNNLNDLAYFDVASNRLKGTIPFGSAASCKNLKNLDLSFNDFSGGLPSSLGNCSALSEFSAVNCNLDGNIPPSFGLLTKLSILYLPENHLSGKVPPEIGNCMSLTELHLYSNQLEGNIPSELGKLRKLVDLELFSNQLTGEIPLSIWKIKSLKHLLVYNNSLSGELPLEMTELKQLKNISLFSNQFSGVIPQSLGINSSLVLLDFTNNKFTGNIPPNLCFGKKLNILNLGINQLQGSIPPDVGRCTTLRRLILQQNNFTGPLPDFKSNPNLEHMDISSNKIHGE…	LNDRYIIGRGAYGVVYKALVGPDKAFAAKKIGFAASKGKNLSMAREIETLGKIRHRNLVKLEDFWLREDYGIILYSYMANGSLHDVLHEKTPPLTLEWNVRNKIAVGIAHGLAYLHYDCDPPIVHRDIKPSNILLDSDMEPHIADFGIAKLLDQSSASNPSISVPGTIGYIAPENAYTTTNSRESDVYSYGVVLLELITRKKAAESDPSFMEGTIVVDWVRSVWRETGDINQIVDSSLAEEFLDIHIMENITKVLMVALRCTEKDPHKRPTMRDVTKQL	XP_003546285
GmPEPR2	Glycine max	di	Fabaceae	MGYLYLLLISYLSALLYAASALNSDGLALLSLLRDWTIVPSDINSTWKLSDSTPCSSWAGVHCDNANNVVSLNLTNLSYNDLFGKIPPELDNCTMLEYLDLSVNNFSGGIPQSFKNLQNLKHIDLSSNPLNGEIPEPLFDIYHLEEVYLSNNSLTGSISSSVGNITKLVTLDLSYNQLSGTIPMSIGNCSNLENLYLERNQLEGVIPESLNNLKNLQELFLNYNNLGGTVQLGTGNCKKLSSLSLSYNNFSGGIPSSLGNCSGLMEFYAARSNLVGSIPSTLGLMPNLSLLIIPENLLSGKIPPQIGNCKALEELRLNSNELEGEIPSELGNLSKLRDLRLYENLLTGEIPLGIWKIQSLEQIYLYINNLSGELPFEMTELKHLKNISLFNNQFSGVIP…	SLNLTNLSYNDLFGKIPPELDNCTMLEYLDLSVNNFSGGIPQSFKNLQNLKHIDLSSNPLNGEIPEPLFDIYHLEEVYLSNNSLTGSISSSVGNITKLVTLDLSYNQLSGTIPMSIGNCSNLENLYLERNQLEGVIPESLNNLKNLQELFLNYNNLGGTVQLGTGNCKKLSSLSLSYNNFSGGIPSSLGNCSGLMEFYAARSNLVGSIPSTLGLMPNLSLLIIPENLLSGKIPPQIGNCKALEELRLNSNELEGEIPSELGNLSKLRDLRLYENLLTGEIPLGIWKIQSLEQIYLYINNLSGELPFEMTELKHLKNISLFNNQFSGVIPQSLGINSSLVVLDFMYNNFTGTLPPNLCFGKQLVKLNMGVNQFYGNIPPDVGRCTTLTRVRLEENHFTGS…	LNDEYIIGRGAQGVVYKAAIGPDKTLAIKKFVFSHEGKSSSMTREIQTLGKIRHRNLVKLEGCWLRENYGLIAYKYMPNGSLHDALHEKNPPYSLEWIVRNNIALGIAHGLTYLHYDCDPVIVHRDIKTSNILLDSEMEPHIADFGIAKLIDQPSTSTQLSSVAGTLGYIAPENAYTTTKGKESDVYSYGVVLLELISRKKPLDASFMEGTDIVNWARSVWEETGVVDEIVDPELADEISNSEVMKQVTKVLLVALRCTEKDPRKRPTMRDVIRHL	XP_003555482
InPEPR1	Ipomoea nil	di	Convolvulaceae	MKVAVNTFLLFLCSTSSIYAAFALNSDGAALLSLTRHWTSIPSDITQSWNASDSTPCSWLGVECDRRQFVDTLNLSSYGISGEFGPEISHLKHLKKVVLSGNGFFGSIPSQLGNCSLLEHIDLSSNSFTGNIPDTLGALQNLRNLSLFFNSLIGPFPESLLSIPHLETVYFTGNGLNGSIPSNIGNMSELTTLWLDDNQFSGPVPSSLGNITTLQELYLNDNNLVGTLPVTLNNLENLVYLDVRNNSLVGAIPLDFVSCKQIDTISLSNNQFTGGLPPGLGNCTSLREFGAFSCALSGPIPSCFGQLTKLDTLYLAGNHFSGRIPPELGKCKSMIDLQLQQNQLEGEIPGELGMLSQLQYLHLYTNNLSGEVPLSIWKIQSLQSLQLYQNNLSGELPVD…	FVDTLNLSSYGISGEFGPEISHLLKHLKKVVLSGNGFFGSIPSQLGNCSLLEHIDLSSNSFTGNIPDTLGALQNLRNLSLFFNSLIGPFPESLLSIPHLETVYFTGNGLNGSIPSNIGNMSELTTLWLDDNQFSGPVPSSLGNITTLQELYLNDNNLVGTLPVTLNNLENLVYLDVRNNSLVGAIPLDFVSCKQIDTISLSNNQFTGGLPPGLGNCTSLREFGAFSCALSGPIPSCFGQLTKLDTLYLAGNHFSGRIPPELGKCKSMIDLQLQQNQLEGEIPGELGMLSQLQYLHLYTNNLSGEVPLSIWKIQSLQSLQLYQNNLSGELPVDMTELKQLVSLALYENHFTGVIPQDLGANSSLEVLDLTRNMFTGHIPPNLCSQKKLKRLLLGYNYLEG…	LNDKYVIGKGAHGTIYKATLSPDKVYAVKKLVFTGIKNGSVSMVREIETIGKVRHRNLIKLEEFWLRKEYGLILYTYMENGSLHDILHETNPPKPLDWSTRHNIAVGTAHGLAYLHFDCDPAIVHRDIKPMNILLDSDLEPHISDFGIAKLLDQSATSIPSNTVQGTIGYMAPENAFTTVKSRESDVYSYGVVLLELITRKKALDPSFNGETDIVGWVRSVWTQTGEIQKIVDPSLLDELIDSSVMEQVTEALSLALRCAEKEVDKRPTMRDVVKQL	P93194
LuPEPR1	Linum usitatissimum	di	Linaceae	MNLPPASSFFFLLLLCSCCLPSLNIVSGFTSYDGLALLSLSGRWTSASPLTWNNNNASDPTPCSWVGVQCDNITFRVVSLNLSGYGISGPLGPQIGGLSHLKSLDLSSNNLSGGIPSLLGSNCRHLELLDLSNNGFTGAVPGSFQELKRLQFLSLYSNSLVGEIPDSLFRNLPLLQYAYLHENSFNGSIPGSVGELNEIVELWLYGNEFSGSIPDSIGKCSKLQALYLNDNQLVGVLPRSLTDLGELVYFYAGHNSLEGIIPSGFGNCKNLSILDLSFNFFSGGIPPDLGNCSSLNTLAIIHSNLTGGIPSSLGLLDNLSSLDLSENQLYGRIPPELGNCKSLTGLRLYSNKLEGEIPAEIGLLTELQDLELFNNSLSGEIPISVWKIPTLEYLLVYEN…	RVVSLNLSGYGISGPLGPQIGGLSHLKSLDLSSNNLSGGIPSLLGSNCRHLELLDLSNNGFTGAVPGSFQELKRLQFLSLYSNSLVGEIPDSLFRNLPLLQYAYLHENSFNGSIPGSVGELNEIVELWLYGNEFSGSIPDSIGKCSKLQALYLNDNQLVGVLPRSLTDLGELVYFYAGHNSLEGIIPSGFGNCKNLSILDLSFNFFSGGIPPDLGNCSSLNTLAIIHSNLTGGIPSSLGLLDNLSSLDLSENQLYGRIPPELGNCKSLTGLRLYSNKLEGEIPAEIGLLTELQDLELFNNSLSGEIPISVWKIPTLEYLLVYENRLTGELPVEMTELKQLKNLSLFENQFFGQIPQTLGINSSLMQLDFTNNRFTGQIPPNLCFGKQLRVLNMAKNQLR…	LNEKHIIGRGAHGTVYKVPMDTGETFAVKRISFAGSRGGGGNRSMIREVGTIGTIRHRNLIKLEDFWLRKDYGLLLYSYMENGSLHDVLHGNSSQQRTLEWSARYKIALGTAHALEYLHHDCNPPIIHRDIKPENILLDSDMEPHISDFGIAKLLDQSSNSSTQSMMLDGTIGYIAPENAFATSKSKASDVYSYGIVLLELITGKRPVDGSFPEGSDIVKWVRSTWDEVHDDEDVLKAIADPRLGREEVFLDSSVMEQVIRVLMVGLGCTEKEPGTRPTMKDVVNEL	Lus10039030
MdPEPR1	Malus domestica	di	Rosaceae	MKLYPFNFFFFFFFFLLFCFSVPIPIVSSLSSDGVALLSLLKHWTVIPSPISSTWNAFDSNPCQWXGIQCDKSHNVVALNLTGFGISGQXGPQVGSFRYLQTLALGSNSXSGKIPVGLANCSLLEYLDLSENGFSGEIPXPLFSISXLVXIYLYXNSLNGSIPANVGXLSKLEELYLDDNHLSGVLPKSLNNLRNLVYLQVSGNRLHGRIDLGSGDCXNLIFLDLSRNQFSGGLPSXLGNCSNLTXFGAVNSNLTGTIPSSXGQLEKLELLLLPENRLSGKIPPELGKCKSLTGLQLYSNQLEGEIPSELGTLKLQDLELFENRLTGEIPVSIWKIQSLQQILVYNNNLTGELPVEMTELKQLQNISLFNNLFSGVIPQGLGINSSLVQLDFLNNNFTG…	YLQTLALGSNSXSGKIPVGLANCSLLEYLDLSENGFSGEIPXPLFSISXLVXIYLYXNSLNGSIPANVGXLSKLEELYLDDNHLSGVLPKSLNNLRNLVYLQVSGNRLHGRIDLGSGDCXNLIFLDLSRNQFSGGLPSXLGNCSNLTXFGAVNSNLTGTIPSSXGQLEKLELLLLPENRLSGKIPPELGKCKSLTGLQLYSNQLEGEIPSELGTLKLQDLELFENRLTGEIPVSIWKIQSLQQILVYNNNLTGELPVEMTELKQLQNISLFNNLFSGVIPQGLGINSSLVQLDFLNNNFTGTIPPNLCHGKRLRVLTLASNRLQGSIPSGVGNCSTLWRLKLEQNNLTGALPEFAKNPNFXYMDISSNEISGAIPSSLQNCGNLTTINLSTNKLTGPIP…	LNDHYIIGRGAHGTVYKASLAPDKDYAIKKLQFAGHKGRRLSMIREIQTLGLIRXRNLVRLEDFWLGKDHGLILYRYMQNGSLHDVLHEIKPPPTLKWNVCYRIALGTAYGLEYLHYDCDPPIVHRDIKPMNILLDSDMEPHIGDFGIAKLLDHQSSAATSIAVVGTTGYIAPENAFRTAKSVESDVYSYGVVLLELITRKKALDPSFMEQTDIVEWARSVWSSTEQIDQMVDSSLKEELLDSNXMDQVIDVLMVAXRCTEXDPKSRPTMRDVIKQL	XP_008342407
MtPEPR1	Medicago truncatula	di	Fabaceae	MGYLYVFLLCFSILLYVTSALNFEGLALLSLLSHWTVVPANISSTWNSSHSTPCSWKGVECSDDSLNVTSLSLSDHSISGQLGPEIGKLIHLQLLDLSINDLSGEIPIELSNCNMLQYLDLSENNFSGEIPSELSNCSMLQYLYLSVNSFRGEIPQSLFQINPLEDLRLNNNSLNGSIPVGIGNLANLSVISLESNQLSGTIPKSIGNCSQLSYLILDSNRLEGVLPESLNNLKELYYVSLNHNNLGGAIQLGSRNCKNLNYLSLSFNNFTGGIPSSLGNCSGLTEFYAAMNKLDGNIPSTFGLLHNLSILEIPENLLSGNIPPQIGNCKSLEMLHLYTNELEGEIPSELGKLSKLRDLRLYENLLVGEIPLGIWKIRSLEHVLVYNNSLMGELPVEMT…	NVTSLSLSDHSISGQLGPEIGKLIHLQLLDLSINDLSGEIPIELSNCNMLQYLDLSENNFSGEIPSELSNCSMLQYLYLSVNSFRGEIPQSLFQINPLEDLRLNNNSLNGSIPVGIGNLANLSVISLESNQLSGTIPKSIGNCSQLSYLILDSNRLEGVLPESLNNLKELYYVSLNHNNLGGAIQLGSRNCKNLNYLSLSFNNFTGGIPSSLGNCSGLTEFYAAMNKLDGNIPSTFGLLHNLSILEIPENLLSGNIPPQIGNCKSLEMLHLYTNELEGEIPSELGKLSKLRDLRLYENLLVGEIPLGIWKIRSLEHVLVYNNSLMGELPVEMTELKNLKNISLFNNQFSGVIPQTLGINSSLVQLDFTSNNFNGTLPPNLCFGKKLAKLNMGENQFIGR…	LNDEYIIGRGAEGVVYKAAIGPDNILAVKKLVFGENERKRVSMLREVETLSKIRHRNLVRLEGVWLRENYGLISYRFMPNGSLYEVLHEKNPPQSLKWNVRNKIAVGIAQGLVYLHYDCDPVIVHRDIKTSNILLDSEMEPHVADFGLSKILDQSSSSSSTQSVNVSGTLGYIAPENAYTTVMGKESDVYSYGVVLLELISRKKAINPSFMEGMDIVTWVRSLWEETGVVDEIVDSELANEISNYDSNKVMKEVTNVLLVALRCTERDPRRRPTMRDVIKHL	XP_003591681
NbPEPR1	Nicotiana benthamiana	di	Solanaceae	HWATVPSAINSSWNASDSTPCSWLGVECGRKQFITSFNLSGYGISGQLGPEIGHLQHLRTIDLGVNAFSGPVPPQLGNCTLLDYLDLSYNAFTGRIPQNLGNLQSLTYINLFSNSLTGNIPESLFTLPHLNIIFFNSNKLSGPIPSSVGNMTQLLSLWLNDNELSGPIPSSIVNCTSLEELYLNDNRLVGSLPENLDKLVHLVYLDVSNNSLEGTIHFGSGNCKYLDNLILSDNNFNGGLPQGLGNCSKLTVLAAISSGLSGPIPASLGQLTKLEKLYLNDNNFSGKIPPELGECQALLELLLPGNQLEGEIPSELGCLSQLQNLSLYSNNLSGEIPLSIWKIQSLQNLLVYRNKLTGELPLEITELEQLRTISLFENQFTGVIPQGLGINSSLSLLDF…	FITSFNLSGYGISGQLGPEIGHLGHLQHLRTIDLGVNAFSGPVPPQLGNCTLLDYLDLSYNAFTGRIPQNLGNLQSLTYINLFSNSLTGNIPESLFTLPHLNIIFFNSNKLSGPIPSSVGNMTQLLSLWLNDNELSGPIPSSIVNCTSLEELYLNDNRLVGSLPENLDKLVHLVYLDVSNNSLEGTIHFGSGNCKYLDNLILSDNNFNGGLPQGLGNCSKLTVLAAISSGLSGPIPASLGQLTKLEKLYLNDNNFSGKIPPELGECQALLELLLPGNQLEGEIPSELGCLSQLQNLSLYSNNLSGEIPLSIWKIQSLQNLLVYRNKLTGELPLEITELEQLRTISLFENQFTGVIPQGLGINSSLSLLDFTNNNFSGPVPPNLCFGKQLNKLMLGYNHL…	LNDKYVIGRGAHGVVYKAILGPGKAYAVKKLVFVGIKDGSTSMVREIQTIGKVRHRNLVKLEDFWLRKDYGLILYNYTENGSLHDILHETNPPVTLEWSVRYRIALGTAQGLSYLHFDCDPAIVHRDIKPMNILLDSDLEPHISDFGIAKLLDQSAAISPSNTLQGTVGYLAPETAFAAAKSKESDVYSYGVVLLELITRKKALDPSVYGGTDIVSWVRSVWAEAEEVEKIVDPSILDEFIDSNIMEQVIEVLSLALRCTEKEVRKRPIMREVVKQL	Niben.v0.4.2.Scf4488:29501-33400
PvPEPR1a	Phaseolus vulgaris	di	Fabaceae	MHSTIFTRWSFFFSLFFYAVSALTSDGVTLLSLMRRWASLPPSMTTTWLASDSTPCSSWVGVQCDHAHHVVYLNLTGYQISGQLGPEIGNLSRLHYLDLTDNNLNGQIPHSLQNLHSLRFLSLANNQLSGEIPHSLTQIPTLHLVDLSYNILNGSIPTSIGNMSELLQLYLQSNHLSGTIPSSTGNCSKLQEFFLDRNELEGILPQSLNNLNHLAYFDVAGNRLTGSISLGFSSCQNLVFLDLSFNDFSGGLPSSMGNCSSLSQLVAVSCNLVGNIPPSFGLLTKLSILYLPENHLSGRIPPEIGNCKSLTELQLYSNRLEGNIPSELGKLRKLVDLELFSNQLSGEIPLSIWKIKGLESLHLYNNSLSGELPLEIAELRQLKNISLFNNQFSGVIPQS…	HVVYLNLTGYQISGQLGPEIGNLSRLHYLDLTDNNLNGQIPHSLQNLHSLRFLSLANNQLSGEIPHSLTQIPTLHLVDLSYNILNGSIPTSIGNMSELLQLYLQSNHLSGTIPSSTGNCSKLQEFFLDRNELEGILPQSLNNLNHLAYFDVAGNRLTGSISLGFSSCQNLVFLDLSFNDFSGGLPSSMGNCSSLSQLVAVSCNLVGNIPPSFGLLTKLSILYLPENHLSGRIPPEIGNCKSLTELQLYSNRLEGNIPSELGKLRKLVDLELFSNQLSGEIPLSIWKIKGLESLHLYNNSLSGELPLEIAELRQLKNISLFNNQFSGVIPQSLGINSSLVLLDFTNNKFTGNIPPNLCFGKKLKILTLGMNQLQGSVPSDLGSCTTLTRLILKQNNFTGP…	LNDRYIIGRGAHGIVYKALTGPDKAFAVKKIGFAASKGKNLSMVREIQTLGKIRHRNLVKLEEFWIRKECGLILYSYMANGSLHDVLHERTPVPTLEWNVRYKIAVGIAHGLAYLHYDCDPPIVHRDIKPSNILLDSDMEPHIADFGIAKLLEQSSASNTSIFVPGTIGYIAPENAYTTTNSRESDVYSYGVVLLELITRKKAVADPSYLEGGVVVDWVRSVWRETGEIHQIVDSFLSDQCVDTHIMENVTKVLMIALRCTENDPHKRPRIRDVINQL	XP_007150834
PvPEPR1b	Phaseolus vulgaris	di	Fabaceae	MGCLLLLLCFSSFLYAASALNSDGLALLSLSRDWTVESGDINSTWKLSDSTPCSWAGVHCDHANNVNSLNLTRYSIFGQLGPDIGRLIHLQSIDLSYNNMFEKIPPELNNCSMLEYIDISSNNFSGGIPESFRNLQDLKYVDLSINLLSGEIPKSLLEIPLLEEVYLSNNSLSGSIPSSIGNITNLVTLDLAFNQLSGTIPMSIGNCSKLEYLYLEGNELRGVIPESINNLENLLELYLDSNSIGGTIQLGSGNCKKLSILSLSFNNFSGGIPSSLGNCSGLTLFYAVGSNLVGSIPSTLGLLHSLSILFIPQNQLDGKIPPQIGNCKSLEELHLNSNLLEGEIPSELGNLSKLRDLRLYENLLTGKIPLGIWKIQTLEQVHLYNNNLSGELPLEMAEL…	NVNSLNLTRYSIFGQLGPDIGRLIHLQSIDLSYNNMFEKIPPELNNCSMLEYIDISSNNFSGGIPESFRNLQDLKYVDLSINLLSGEIPKSLLEIPLLEEVYLSNNSLSGSIPSSIGNITNLVTLDLAFNQLSGTIPMSIGNCSKLEYLYLEGNELRGVIPESINNLENLLELYLDSNSIGGTIQLGSGNCKKLSILSLSFNNFSGGIPSSLGNCSGLTLFYAVGSNLVGSIPSTLGLLHSLSILFIPQNQLDGKIPPQIGNCKSLEELHLNSNLLEGEIPSELGNLSKLRDLRLYENLLTGKIPLGIWKIQTLEQVHLYNNNLSGELPLEMAELKHLKNISLFNNQFSGVIPESLGINSSLVVLDFTYNNFTGALPPNLCFGKQLVRLNTGGNQFYGS…	LNDQYIIGRGAQGVVYKAALGPDKILAIKKFVFASDEAKSSSMTREIQILGTIRHRNLAKLEGCWLRENYGLIAYKYMPNGSLHDALHEKNRSLSLEWNIRNKIAIGIAHGLAYLHHDCDPVIVHRDIKTTNILLDSEMEPHIADFGIAKLLDQPSTSTQSIYVSGTLGYIAPENAYTTTKGKESDVYSYGVVLLELISRKKALDPSFMEGTDIVNWARSSWEEAGVVDEIVDSELADEISNSDVMKQVTEVLLVALRCTLKDPRSRPTMRDVIKHL	XP_007144218
PvPEPR1c	Phaseolus vulgaris	di	Fabaceae	MVRFNLVMLCLSVLLCVVNALNTDGVTLLSLQKHWTFVPPSINLSWNASDSTPCSWLGVQCDNNYNAISLNLSEHSISGLLGPEIGHLSHLQTLDLASNNFSGKIPPELGNCSLLQNLDLSYNSITGNIPDSLRNLHNLVSFSVRYNMLTGQIPEFLFQLQHLEDLFLNRNSLTGSIPMNVGNGTQILMLYLDGNQLSGGIPPSIGNCSKLVELYLDYNQLHRVLPESLNNLHSVVRLSLSNNRLEGTIPLFGSSICKSLQYLDLRHIPSSLGQLRELSILRIENNHLSGQIPSEIGNCRSLQQLMLNNNEFEGEIPSEFGKLSQLQDLRLHVNHLTGGIPELHVYYNNLSGEEPSELAELKQLKNLTLYHNQFSGVIPQSLGINSSLEVLDISYNNFT…	NAISLNLSEHSISGLLGPEIGHLSHLQTLDLASNNFSGKIPPELGNCSLLQNLDLSYNSITGNIPDSLRNLHNLVSFSVRYNMLTGQIPEFLFQLQHLEDLFLNRNSLTGSIPMNVGNGTQILMLYLDGNQLSGGIPPSIGNCSKLVELYLDYNQLHRVLPESLNNLHSVVRLSLSNNRLEGTIPLFGSSICKSLQYLDLRHIPSSLGQLRELSILRIENNHLSGQIPSEIGNCRSLQQLMLNNNEFEGEIPSEFGKLSQLQDLRLHVNHLTGGIPELHVYYNNLSGEEPSELAELKQLKNLTLYHNQFSGVIPQSLGINSSLEVLDISYNNFTGNIPPNICFGQQLVRLILSSNQFQGGIPPDIGRCTTLVRLRLDGKNFTGPLPHFTSNSSLTFVDL…	LNDRHIIGRGAHGVIYKVEFDQDNVFVIKKFPFSDNNDQITSMTTEIKTTAMIRHRNLVRIKKFWLRKDCGLILYKYMENGSLHDVLHEKYPPPPLEWNVRYKIAVGIAHGLEYLHHDCHPFIVHRDIKPKNILLDSDMEPHIADFGIARLLDHSSSLQSFFVPGTVGYIAPENAYAAMISTKSDVYSYGVLLLELISRKKVLDDPLFVEGTDLVEWITFTWEKTKGIDGIVDSGLEEELLASNLKEEVEQMLLMALRCTKKHPSERPTMREVV	XP_007133279
PtPEPR1a	Populus trichocarpa	di	Salicaceae	MNLFLRHFFLLLWCCFVSVCTNSVSGLNYDGLALMSLLRKWDSVPTSITSSWNSSDSTPCSWLGIGCDHRSHCVVSLNLSGLGISGPLGPETGQLKQLKTVDLNTNYFSGDIPSQLGNCSLLEYLDLSANSFTGGIPDSFKYLQNLQTLIIFSNSLSGEIPESLFQDLALQVLYLDTNKFNGSIPRSVGNLTELLELSLFGNQLSGTIPESIGNCRKLQSLPLSYNKLSGSLPEILTNLESLVELFVSHNSLEGRIPLGFGKCKNLETLDLSFNSYSGGLPPDLGNCSSLATLAIIHSNLRGAIPSSFGQLKKLSVLDLSENRLSGTIPPELSNCKSLMTLNLYTNELEGKIPSELGRLNKLEDLELFNNHLSGAIPISIWKIASLKYLLVYNNSLSGE…	CVVSLNLSGLGISGPLGPETGQLKQLKTVDLNTNYFSGDIPSQLGNCSLLEYLDLSANSFTGGIPDSFKYLQNLQTLIIFSNSLSGEIPESLFQDLALQVLYLDTNKFNGSIPRSVGNLTELLELSLFGNQLSGTIPESIGNCRKLQSLPLSYNKLSGSLPEILTNLESLVELFVSHNSLEGRIPLGFGKCKNLETLDLSFNSYSGGLPPDLGNCSSLATLAIIHSNLRGAIPSSFGQLKKLSVLDLSENRLSGTIPPELSNCKSLMTLNLYTNELEGKIPSELGRLNKLEDLELFNNHLSGAIPISIWKIASLKYLLVYNNSLSGELPLEITHLKNLKNLSLYNNQFFGVIPQSLGINSSLLQLDFTDNKFTGEIPPNLCHGKQLRVLNMGRNQLQGS…	LNDRHIVGRGTHGTVYKASLGGDKIFAVKKIVFTGHKGGNKSMVTEIQTIGKIRHRNLLKLENFWLRKDYGLILYAYMQNGSVHDVLHGSTPPQTLEWSIRHKIALGTAHGLEYLHYDCNPPIVHRDIKPENILLDSDMEPHISDFGIAKLLDQSSASAQSFLVAGTIGYIAPENALSTIKSKESDVYSYGVVLLELITRKKALDPLFVGETDIVEWVRSVWSSTEDINKIADSSLREEFLDSNIMNQAIDVLLVALRCTEKAPRRRPTMRDVVKRL	XP_002311912
PtPEPR1b	Populus trichocarpa	di	Salicaceae	MSSVLNHVLLLCWYFVSVYTVSGLNYDGSTLLSLLRQWNSVPPSITSSWNASDSTPCSWLGIGCDSRTHSVVSLNLSGYATSGQLGPEIGLLKHLKTIDLHTSNFSGDIPSQLGNCSLLEHLDLSINSFTGKIPDGFKYLQNLQYLSLSFNSLSGEIPESLTKLESLAELLLDHNSLEGRIPTGFSNCKNLDTLDLSFNSFSGGFPSDLGNFSSLAILAIINSHLRGAIPSSFGHLKKLSYLDLSQNQLSGRIPPELGDCESLTTLNLYTNQLEGEIPGELGRLSKLENLELFDNRLGGEIPISIWKIASLKSIYVYNNSLSGELPLEMTELRQLQNISLAQNQFYGVIPQTLGINSSLLWLDFFGNKFTGEIPPNLCYGQQLRILVMGSNQLQGCIPS…	HLKTIDLHTSNFSGDIPSQLGNCSLLEHLDLSINSFTGKIPDGFKYLQNLQYLSLSFNSLSGEIPESLTKLESLAELLLDHNSLEGRIPTGFSNCKNLDTLDLSFNSFSGGFPSDLGNFSSLAILAIINSHLRGAIPSSFGHLKKLSYLDLSQNQLSGRIPPELGDCESLTTLNLYTNQLEGEIPGELGRLSKLENLELFDNRLGGEIPISIWKIASLKSIYVYNNSLSGELPLEMTELRQLQNISLAQNQFYGVIPQTLGINSSLLWLDFFGNKFTGEIPPNLCYGQQLRILVMGSNQLQGCIPSDVGGCPTLWRLTLEENNLSGTLPQFAENPILLYMDISKNNITGPIPPSIGNCSGLTFIRLSMNKLTGSIPSELGNLINLLVVDLSSNQLEGSL…	LNDRHIIGRGAHGTVYKASLGGDKIFAVKKIVFAGHKERNKSMVREIQTIGKIKHRNLIKLEEFWFQKDYGLILYTYMQNGSLYDVLHGTRAPPILDWEMRYKIAIGIAHGLEYIHYDCDPPIVHRDIKPENILLDSDMEPHISDFGIAKLMDQSSASAQSLSVAGTIGYIAPENAFTTIKTKESDVYSYGVVLLVLITRKKALDPSFTEGTAIVGWVRSVWNITEDINRIADSSLGEEFLSSYSIKDQVINVLLMALRCTEEEPSKRPSMRDVVRQL	XP_002310940
PpPEPR1a	Prunus persica	di	Rosaceae	MQLYLFNFFLLLLLLCFSVSISTVSSLSSDGLALLSLSKHWTSVPASISSSWSASDATPCQWVGIECDNAHNVVTLNLTGYGISGQLGPEVGSFRHLQTLDLSVNNFSGKIPKELANCSLLENLDLYKNGFSGAIPESLFAIPALAYVHLYTNNLNGSIPGNVGNLSELVHLYLYENQFSGVIPSSIGNCSKLQELFLGRNQLTGELPMSLNNLQNLVYLDVAINSLEGSIPLGSGTCKNLIYLDLSYNKFSGGIPPGLGNCSNLTQFSAVGSNLEGTIPSSFGQLKYLSTLYLPLNHLSGKIPPELGKCESLKILRLYKNQLVGEIPSELGMLTQLEDLELFENRLTGEIPVSIWKIQSLQHILVYNNSLTGELPEVMTELKQLKNISLYNNLFFGVI…	NVVTLNLTGYGISGQLGPEVGSFRHLQTLDLSVNNFSGKIPKELANCSLLENLDLYKNGFSGAIPESLFAIPALAYVHLYTNNLNGSIPGNVGNLSELVHLYLYENQFSGVIPSSIGNCSKLQELFLGRNQLTGELPMSLNNLQNLVYLDVAINSLEGSIPLGSGTCKNLIYLDLSYNKFSGGIPPGLGNCSNLTQFSAVGSNLEGTIPSSFGQLKYLSTLYLPLNHLSGKIPPELGKCESLKILRLYKNQLVGEIPSELGMLTQLEDLELFENRLTGEIPVSIWKIQSLQHILVYNNSLTGELPEVMTELKQLKNISLYNNLFFGVIPQSLGINSSLWQLDFINNKFTGKIPPNLCHGKQLRVLNLGFNRFQGTIPSDVGNCSTLWRLKLEQNRLIGA…	LNGQYIIGKGAHGTVYKASLAPDKDYAVKKLLFAGHEGTRLSMVREIQTLGTIRHRNLVKLEDFWLRKDHGLILYRYMQNGSLNDVLHEIKPPPTLEWSVRYRIALGTAYGLEYLHYDCDPPIVHRDVKPMNILLDADMEPHIADFGIAKLLDQSSASTTSIAVVGTTGYIAPENAFRPAKSVESDVYSYGVVLLELITRKKALDPSFVEQTDIVGWVRSVWSNTEEIHQIVDSSLKEEFLDSCIMDQVVDVLMVAFRCTDKDPRKRPTMRDVVKQL	XP_007217286
PpPEPR1b	Prunus persica	di	Rosaceae	MQLYLFNFLLLLCLSVSISTVSSLNSDGVALLSLSKHWTSVPASISSSWNASDSTPCQWVGIECDNDHNVVSLKLTGYGISGQLGPEISRFRYLKILDLSVNKFSGKIPTELANCSLLENLDLYENGFSGEIPESFFAIPALAYVHLYSNRLNGSIPGNVGNLSELVHLDLYENQFSGVIPSSVGNCSKLEDLYLAENQLIGELPKSLNKLENLVYLDVANNSLEGSIPLGSGTCKNLIYLDFSYNKFSGGIPPGLGNCSNLTQFSAVGSNLEGTIPSSFGQLKYLSILYLPLNHLSGKIPPELGKCESLKELHLYTNQLVGEIPGELGMLTQLQDLKLFENRLTGEIPVSIWKIQSLQHILVYNNSLTGELPVVMTELKQLKNISLFNNLFFGVIPQT…	NVVSLKLTGYGISGQLGPEISRFRYLKILDLSVNKFSGKIPTELANCSLLENLDLYENGFSGEIPESFFAIPALAYVHLYSNRLNGSIPGNVGNLSELVHLDLYENQFSGVIPSSVGNCSKLEDLYLAENQLIGELPKSLNKLENLVYLDVANNSLEGSIPLGSGTCKNLIYLDFSYNKFSGGIPPGLGNCSNLTQFSAVGSNLEGTIPSSFGQLKYLSILYLPLNHLSGKIPPELGKCESLKELHLYTNQLVGEIPGELGMLTQLQDLKLFENRLTGEIPVSIWKIQSLQHILVYNNSLTGELPVVMTELKQLKNISLFNNLFFGVIPQTLGINSSLWLLDFTNNKFTGKIPPSLCRGKQLWKLNMGFNRIQGTIPSDVGNCSSLSRLKLGHNNLTGV…	LNDQYIIGKGAHGTVYKAFLAPDKDYAVKKLVFAGHEGTRSSMVREIQTLGTIRHRNLVKLEDFWLRKDHGLILYRYMENGSLHDALHEIKPPPTLEWIVRYRIALGTAYGLEYLHFDCDPRIVHRDVKPMNILLDSDMEPHVADFGIAKLLDQSSASTASAAVVGTTGYIAPENASRPSTSVESDVYSYGVVLLELITRKKALDPAFGEQTDIVGWARSAWSNTEDIDQIVDSSLKEELPHSNIIDQVVDVLMVAFRCTDKNPRKRPTMRDVIQQL	XP_007217616
SlPEPR1	Solanum lycopersicum	di	Solanaceae	MKIAVHNLIFFYCCYFSVSAFAVCGLTSDGTALVSLSSDWIGVPSSWNASDTNPCSWVGVECDDNHFVTSLNLSGYDISGQLGPEIAYLKHLLTMDLSYNAFSASIPSQLTNCTLLRYLDLSYNTFTGEIPSNIGNLHKLTYISLFSNSLTGNIPHSLFSIPHLETIYFNQNSLNGSIPSGIANLTHLLSLYLYQNDLSGPIPSSIGNCTNLQELYLNDNHLVGSLPESLQKLQHLVYLDLSNNSLQGSIPFSLGNYKHLDTLVLSSNSFNGELPPTLMNSTNLKVLAAFSSGLSGPIPATLGQLTKLEKLYLTDNNFSGKIPPELGKCQALMELHLPGNQLEGEIPSELGSLTQLQYLSLYSNKLSGEIPPTIWKIQSLQHILVYRNNLTGELPLEMT…	FVTSLNLSGYDISGQLGPEIAYLKHLLTMDLSYNAFSASIPSQLTNCTLLRYLDLSYNTFTGEIPSNIGNLHKLTYISLFSNSLTGNIPHSLFSIPHLETIYFNQNSLNGSIPSGIANLTHLLSLYLYQNDLSGPIPSSIGNCTNLQELYLNDNHLVGSLPESLQKLQHLVYLDLSNNSLQGSIPFSLGNYKHLDTLVLSSNSFNGELPPTLMNSTNLKVLAAFSSGLSGPIPATLGQLTKLEKLYLTDNNFSGKIPPELGKCQALMELHLPGNQLEGEIPSELGSLTQLQYLSLYSNKLSGEIPPTIWKIQSLQHILVYRNNLTGELPLEMTELKQLKNISLFENQFTGVIPQGLGINSSLTLLDFTNNTFTGPVPPNLCFGKKLEKLLLGYNHLEGG…	LNDKYVIGRGAHGVVYKAILGPGKVYAVKKLVFVGMKDGSRSMVREIQTIGKVRHRNLVKLEDFWLRKDYGLILYNYMENGSLHDILHETKPPVTLEWSVRYQIAIGVAQGLSYLHFDCDPAIVHRDIKPMNILLDSDLEPHISDFGIAKLLDQSAATSASNALQGTVGYMAPETAFAATKSKESDVYSYGIVLLELITRKKVLDRSLYGETDIVCWVRSVWTETEEIEKIVDPRLLDEFIDSSVMEQVIEVLSLALRCTEKEVSKRPSMKEVVKLL	XP_004235511
StPEPR1	Solanum tuberosum	di	Solanaceae	MKIAVKNFIFFYCCCFSLWGYAVYALTSDGTALLSLSSHWIGVPSSWNASDSTPCSWVGVECDNNHFVTSLNLSGYDISGQLGPEIAYLKHLLTIDLSYNAFSASIPSQLTNCTLLHYLDLSYNTFTGHIPSNIGNLHKLTYISLLSNSLTGNIPDSLFSIPHLKTIYFNQNRLNGSIPSSIGNLTHLLSLYLYQNDLSGPIPSSIGNCTNLQELYLNDNHLVGSLPENFDKLQHLVYLDLSNNSLQGSIPFTLGNCKHLDTLVLSSNTFNGELPPSLMNCTNLKVLAAFSSGLSGPVPASLGQLTKLEKLYLTDNNFSGKIPPELGKCQALQELLLPENQLEGEIPSELGSLSQLQYLSLYSNKLSGEIPRTIWKIQSLQHLLVYRNNLTGELPLEMT…	FVTSLNLSGYDISGQLGPEIAYLKHLLTIDLSYNAFSASIPSQLTNCTLLHYLDLSYNTFTGHIPSNIGNLHKLTYISLLSNSLTGNIPDSLFSIPHLKTIYFNQNRLNGSIPSSIGNLTHLLSLYLYQNDLSGPIPSSIGNCTNLQELYLNDNHLVGSLPENFDKLQHLVYLDLSNNSLQGSIPFTLGNCKHLDTLVLSSNTFNGELPPSLMNCTNLKVLAAFSSGLSGPVPASLGQLTKLEKLYLTDNNFSGKIPPELGKCQALQELLLPENQLEGEIPSELGSLSQLQYLSLYSNKLSGEIPRTIWKIQSLQHLLVYRNNLTGELPLEMTELKQLKNISLFENQFTGVIPQGLGINSSLTLLDFTNNTFTGPVPPNLCFGKKLEKLILGYNHLEGG…	LNDKYVIGRGAHGVVYKAILGPGKVYAVKKLVFVGIKDGSRSMVREIQTIGKVRHRNLVKLEDFWLRKDYGLILYNYMENGSLHDILHETKPPVTLEWSVRYRIAIGVAQGLSYLHFDCDPAIVHRDIKPMNILLDSDLEPHISDFGIAKLLDQSAATSASNALQGTVGYMAPETAFAATKSKESDVYSYGIVLLELITRKKVLDRSLYGDTDIMCWVRSVWTETEEIEKIVDPRLLDEFIDSSVMEQVIEVLSLALRCTEKKVSKRPSMKEVVKLL	XP_006342870
VvPEPR1	Vitis vinifera	di	Vitaceae	MGVVTVVLSFLLLWNCMCLFPVCGLSSDGKSLMALKSKWAVPTFMEESWNASHSTPCSWVGVSCDETHIVVSLNVSGLGISGHLGPEIADLRHLTSVDFSYNSFSGDIPSSIGNCSELEELYLNHNQFLGVLPESINNLENLVYLDVSNNNLEGKIPLGSGYCKKLDTLVLSMNGFGGEIPPGLGNCTSLSQFAALNNRLSGSIPSSFGLLHKLLLLYLSENHLSGKIPPEIGQCKSLRSLHLYMNQLEGEIPSELGMLNELQDLRLFNNRLTGEIPISIWKIPSLENVLVYNNTLSGELPVEITELKHLKNISLFNNRFSGVIPQRLGINSSLVQLDVTNNKFTGEIPKSICFGKQLSVLNMGLNLLQGSIPSAVGSCSTLRRLILRKNNLTGVLPNF…	HLTSVDFSYNSFSGDIPSSIGNCSELEELYLNHNQFLGVLPESINNLENLVYLDVSNNNLEGKIPLGSGYCKKLDTLVLSMNGFGGEIPPGLGNCTSLSQFAALNNRLSGSIPSSFGLLHKLLLLYLSENHLSGKIPPEIGQCKSLRSLHLYMNQLEGEIPSELGMLNELQDLRLFNNRLTGEIPISIWKIPSLENVLVYNNTLSGELPVEITELKHLKNISLFNNRFSGVIPQRLGINSSLVQLDVTNNKFTGEIPKSICFGKQLSVLNMGLNLLQGSIPSAVGSCSTLRRLILRKNNLTGVLPNFAKNPNLLLLDLSENGINGTIPLSLGNCTNVTSINLSMNRLSGLIPQELGNLNVLQALNLSHNDLGGPLPSQLSNCKNLFKFDVGFNSLNGSF…	LKECYIVGKGAHGTVYKASLGPNNQYALKKLVFAGLKGGSMAMVTEIQTVGKIRHRNLVKLEDFWIRKEYGFILYRYMENGSLHDVLHERNPPPILKWDVRYKIAIGTAHGLTYLHYDCDPAIVHRDVKPDNILLDSDMEPHISDFGIAKLLDQSSSLSPSISVVGTIGYIAPENAFTTTKSKESDVYSFGVVLLELITRKRALDPSFMEETDIVGWVQSIWRNLEEVDKIVDPSLLEEFIDPNIMDQVVCVLLVALRCTQKEASKRPTMRDVVNHEVS	CBI25282
BdPEPR1a	Brachypodium distachyon	mono	Poaceae	MGLVLSNWFFLFFALVPSSWSLNLDGQALLALSKNLILPSSISCSWNASDRTPCKWIGVGCDKNNNVVSLDLSSSGVSGSLGAQIGLIKYLEVISLTNNNISGPIPPELGNCSMLDQLDLSENFLTGEIPESLGNLKKLSSLFLYSNSLNGEIPERLFNNKFLQDVYLYSNKLSGSIPLSIGEMTSLKSLWLHKNALSGVLPDSIGNCTKLEDVYLLDNRLSGSVPKSLSYVRGLKNFDATANSFTGEIDFSFEDCKLEIFILSFNQIRGEIPSWLGNCSSLTQLAFVNNSLSGHIPASLGLLSNLSKFLLSQNSLSGPIPPEIGNCRLLEWLELDANMLEGTVPKELANLRNLQKLFLFENRLTGEFPGDIWSIKGLESVLIYSNGFTGKLPPVLSEL…	NVVSLDLSSSGVSGSLGAQIGLIKYLEVISLTNNNISGPIPPELGNCSMLDQLDLSENFLTGEIPESLGNLKKLSSLFLYSNSLNGEIPERLFNNKFLQDVYLYSNKLSGSIPLSIGEMTSLKSLWLHKNALSGVLPDSIGNCTKLEDVYLLDNRLSGSVPKSLSYVRGLKNFDATANSFTGEIDFSFEDCKLEIFILSFNQIRGEIPSWLGNCSSLTQLAFVNNSLSGHIPASLGLLSNLSKFLLSQNSLSGPIPPEIGNCRLLEWLELDANMLEGTVPKELANLRNLQKLFLFENRLTGEFPGDIWSIKGLESVLIYSNGFTGKLPPVLSELKFLQNITLFNNFFTGVIPPGFGVHSPLIQIDFTNNSFAGGIPPNICSRRSLRVLDLGFNLLNGSI…	FDAKYVIGTGAHGTVYKATLRSGEVYAIKKLAISTRNGSYKSMIRELKTLGKIRHRNLIKLKEFWLRSECGFILYDFMKHGSLYDVLHGVRPTPNLDWSVRYNIALGTAHGLAYLHHDCVPAIFHRDIKPSNILLNKDMVPRISDFGIAKIMDQSSAAPQTTGIVGTTGYMAPELAFSTRSSIETDVYSYGVVLLELITRKMAVDPSFPDDMDIASWVHDALNGTDQVAVICDPALMDEVYGTDEMEEVRKVLALALRCAAKEAGRRPSMLDVVKEL	XP_010235180
BdPEPR1b	Brachypodium distachyon	mono	Poaceae	MGLLLSNWFFLFFAFVSSSWSLNLDGQALLALSKNLILPSSISYSWNASDRTPCNWIGIGCDKKNNVVSLDLSSSGVSGSLGAQIGLIKYLEVISLPNNNISGPIPPELGNCSMLDLLDLSGNFLSGEIPESLGNIKKLSSLWLYNNSLNGEIPERLFNSKFLQDVYLQDNSLSGSIPSSIGEMTSLKYLWLHYNALSGVLPDSIGNCSKLEDVYLLYNRLSGSIPKTLSYVKGLKNFDATANSLNGEIDFSFENCKLEKFILSFNQIRGEIPPWLGNCSRLTELALVNNSLSGHIPASLGLLSNLSRLLLSQNSLSGPIPPEIGNCRLLLWLEMDANMLVGTVPKELANLRNLQKLFLFDNRLTGEFPEDIWSIKRLESVLIYRNGFTGKLPLVLSEL…	NVVSLDLSSSGVSGSLGAQIGLIIKYLEVISLPNNNISGPIPPELGNCSMLDLLDLSGNFLSGEIPESLGNIKKLSSLWLYNNSLNGEIPERLFNSKFLQDVYLQDNSLSGSIPSSIGEMTSLKYLWLHYNALSGVLPDSIGNCSKLEDVYLLYNRLSGSIPKTLSYVKGLKNFDATANSLNGEIDFSFENCKLEKFILSFNQIRGEIPPWLGNCSRLTELALVNNSLSGHIPASLGLLSNLSRLLLSQNSLSGPIPPEIGNCRLLLWLEMDANMLVGTVPKELANLRNLQKLFLFDNRLTGEFPEDIWSIKRLESVLIYRNGFTGKLPLVLSELKFLQNITLFDNFFTGVIPPGLGVNSRLIQIDFTNNSFTGAIPPNICSGQSLRVFVLGFNLLNGS…	FDAKYIIGKGAHGIVYKATLRSGEVYAIKKLAISTRNGSYKSMIRELKTLGKIRHRNLIKLKEFWLRSECGFILYDFMEHGSLYDVLHGVGPTPNLDWSVRYNIALGTAHGLAYLHHDCIPAIIHRDIKPSNILLNKDMVPRISDFGIAKIMDQSSAAPQTTGIVGTTGYMAPELAFSTRSSIETDVYSYGVVLLELITRKMAVDPSFPDNMDIARWVHHALNGKDQVAVVCDPALMDEVYGTDEMEEVRKVLSLALRCAAKEAGRRPSMIDVVKEL	XP_003572133
BdPEPR1c	Brachypodium distachyon	mono	Poaceae	MGLILWHWLLFFFNLMSLCCSLSSDGLALLALSKRLILPDMIRSNWSSHDTTPCEWKGVQCKMNNVAHLNLSYYGVSGSIGPEIGRIKYLEQLDLSSNHISGLIPPELGNCTVLTLLDLSNNSLSGVIPASFMNLKKLSQLALYSNSLGGEIPEGLFKNQFLERVFLDNNKLNGSIPSSVGEMTGLRYFRLNGNMLSGVLPDSIGNCTKLVNLYLYDNKLNGSLPKSLSNMEGLIFLDVSNNGFTGDISFKFKNCKLEDFVLSSNQISGKIPEWLGNCSSLTTLGFYNNRFSGQIPTSIGLLRNISVLILTQNSLTGPIPLEIGNCRSLVWLQLGANQLEGTVPKQLAKLNKLERLFLFENHLTGEFPQDIWGIQSLEYVLLYRNNLSGRLPPMLAELK…	NVAHLNLSYYGVSGSIGPEIGRIIKYLEQLDLSSNHISGLIPPELGNCTVLTLLDLSNNSLSGVIPASFMNLKKLSQLALYSNSLGGEIPEGLFKNQFLERVFLDNNKLNGSIPSSVGEMTGLRYFRLNGNMLSGVLPDSIGNCTKLVNLYLYDNKLNGSLPKSLSNMEGLIFLDVSNNGFTGDISFKFKNCKLEDFVLSSNQISGKIPEWLGNCSSLTTLGFYNNRFSGQIPTSIGLLRNISVLILTQNSLTGPIPLEIGNCRSLVWLQLGANQLEGTVPKQLAKLNKLERLFLFENHLTGEFPQDIWGIQSLEYVLLYRNNLSGRLPPMLAELKHLQFVKLLDNLFTGVIPPGFGMNSPLVEIDFTNNSFVGGIPPNICSGNRLEVLNLGNNFLNGT…	FDDKYIIGTGGHGTVYKATLRSGEVYAVKKLVSGATKILNASMIREMNTLGHIRHRNLVKLKDFLLKREYGLILYEFMEKGSLHDVLHGTEQAPVLEWSIRYNIALGTAHGLAYLHNDCQPAIIHRDIKPKNILLDKDMVPHISDFGIAKIIDQSPAAPQTTGIVGTIGYMAPEMAFSTRSTIEFDVYSYGVVLLELITRKMALDPSFPDNLDLVSWVSSTLNEGNIVETVSDPALMREVCGTAELEEVRGVLSIALKCIAKDPRQRPSMVDVVKEL	XP_003572131
BdPEPR2	Brachypodium distachyon	mono	Poaceae	MGLILWHWLLLLFNLVSLCCSLSSDGLALLALSKRLILPDMISSNWSSYDSTPCRWKGVQCKMNSVAHLNLSYYGVSGSIGPEIGRMKYLEQINLSRNNISGLIPPELGNCTLLTLLDLSNNSLSGGIPASFMNLKKLSQLYLSGNQLNGSLPKSLSNMEGLRLLHVSRNSFTGDISFIFKTCKLEEFALSSNQISGKIPEWLGNCSSLTTLGFYNNSLSGKIPTSLGLLRNLSILVLTKNSLTGPIPPEIGNCRSLESLELDANHLEGTVPKQLANLSRLKRLFLFENHLTGEFPQDIWGIQSLENVLLYRNNLSGWLPPILAELKHLQYVKLFDNLFTGVIPPGFGMSSPLIEIDFTNNIFVGGIPPNICSGNRLEVLILGNNFLNGTIPSSVANCP…	SVAHLNLSYYGVSGSIGPEIGRMMKYLEQINLSRNNISGLIPPELGNCTLLTLLDLSNNSLSGGIPASFMNLKKLSQLYLSGNQLNGSLPKSLSNMEGLRLLHVSRNSFTGDISFIFKTCKLEEFALSSNQISGKIPEWLGNCSSLTTLGFYNNSLSGKIPTSLGLLRNLSILVLTKNSLTGPIPPEIGNCRSLESLELDANHLEGTVPKQLANLSRLKRLFLFENHLTGEFPQDIWGIQSLENVLLYRNNLSGWLPPILAELKHLQYVKLFDNLFTGVIPPGFGMSSPLIEIDFTNNIFVGGIPPNICSGNRLEVLILGNNFLNGTIPSSVANCPSMVRVRLQNNSLIGVVPQFGHCANLNFIDLSHNFLSGHIPASLGRCVKMASLDWSKNKLAGPI…	FDDKYIIGTGGHGTVYKATLRSGEVYAVKKLVSSATKILNASMIREMNTLGHIRHRNLVKLKDFLLKREYGLILYEFMEKGSLHDVLHGTEPAPVLEWSIRYNIALGTAHGLAYLHNDCQPAIIHRDIKPKNILLDKDMVPHISDFGIAKIIDQSPPAALTTGIVGTIGYMAPEMAFSTRSTIEFDVYSYGVVLLELITRKMALDPSLPDNLDLVSWVSSTTLNEGNIIETVCDPALMREVCGTAELEEVRGVLSLALRCSAKDPRQRPSMMDVVKEL	XP_003572247
HvPEPR1	Hordeum vulgare	mono	Poaceae	MGLISWHRLLVFFNLVSLCCGLSSDGHALLALSRRLILPDIISSNWSSSDTTPCGWKGVQCEMNIVVHLNLSYSEVSGSIGPEVGRLKYLRQLDLSSNNISGPIPHELGNCVLLDLLDLSGNSLSGGIPASLVNLKKLSQLGLYSNSLSGEIPEGLFKNRFLERVYLQDNELSGSIPSSVGEMKSLKYFTLDGNMLSGALPDSIGNCTKLEILYLYDNKLNGSLPRSLSNIKGLVLFDASNNSFTGDISFRFRRCKLEVLVLSSNQISGEIPGWLGNCSSLTTLAFLHNRLSGQIPTSLGLLKKLSFLILTQNSLSGVIPPEIGSCRSLVWLQLGTNQLEGTVPKQLSNLSKLRRLFLFENRLTGEFPRDIWGIQGLEYILLYNNSLSGVLPPMSAELK…	IVVHLNLSYSEVSGSIGPEVGRLKYLRQLDLSSNNISGPIPHELGNCVLLDLLDLSGNSLSGGIPASLVNLKKLSQLGLYSNSLSGEIPEGLFKNRFLERVYLQDNELSGSIPSSVGEMKSLKYFTLDGNMLSGALPDSIGNCTKLEILYLYDNKLNGSLPRSLSNIKGLVLFDASNNSFTGDISFRFRRCKLEVLVLSSNQISGEIPGWLGNCSSLTTLAFLHNRLSGQIPTSLGLLKKLSFLILTQNSLSGVIPPEIGSCRSLVWLQLGTNQLEGTVPKQLSNLSKLRRLFLFENRLTGEFPRDIWGIQGLEYILLYNNSLSGVLPPMSAELKHLQFVKLMDNLFTGVIPPGFGGNSPLVEIDFTNNGFVGGIPPNICLGKRLKVWNLGHNFLNGTI…	FDDKYIIGTGGQGTVYKATLNSGEVYAVKKLVGHAHKILHGSMIREMNTLGQIRHRNLVKLKDVLFKREYGLILYEFMDNGSLYDVLHGTEAAPNLEWRIRYDIALGTAHGLAYLHNDCHPAIIHRDIKPKNILLDKDMVPHISDFGIAKLINLSPADSQTTGIVGTVGYMAPEMAFSTRSTIEFDVYSYGVVLLELITRKMALDPSLPEDLDLVSWVSSTLNEGNVIESVCDPALVREVCGTAELEEVCSVLSIALRCTAEDARHRPSMMDVVKEL	BAK08322
OsPEPR1a	Oryza sativa Japonica	mono	Poaceae	MRLVVWHWFFFFFFTSVSSSWSLTSDGLALLSLSRDLILPHSISSTWKASDTTPCNWDGVSCNKKNSVVSLDLSSSGVSGSLGPQIGLMKSLQVLSLSNNSISGSIPQELGNCSMLDQLDLSSNSFSGEIPASLGDIKKLSSLSLYSNSLTGEIPEGLFKNQFLEQVYLHYNKLSGSIPLTVGEMTSLRYLWLHGNKLSGVLPDSIGNCTKLEELYLLDNQLSGSLPKTLSYIKGLKIFDITANSFTGEITFSFEDCKLEVFILSFNQISNEIPSWLGNCSSLTQLAFVNNNISGQIPSSLGLLRNLSQLLLSENSLSGPIPPEIGNCQLLVWLELDANQLNGTVPKELANLRKLEKLFLFENRLIGEFPEDIWSIKSLQSVLIYENSFTGRLPPVLAE…	SVVSLDLSSSGVSGSLGPQIGLMSLQVLSLSNNSISGSIPQELGNCSMLDQLDLSSNSFSGEIPASLGDIKKLSSLSLYSNSLTGEIPEGLFKNQFLEQVYLHYNKLSGSIPLTVGEMTSLRYLWLHGNKLSGVLPDSIGNCTKLEELYLLDNQLSGSLPKTLSYIKGLKIFDITANSFTGEITFSFEDCKLEVFILSFNQISNEIPSWLGNCSSLTQLAFVNNNISGQIPSSLGLLRNLSQLLLSENSLSGPIPPEIGNCQLLVWLELDANQLNGTVPKELANLRKLEKLFLFENRLIGEFPEDIWSIKSLQSVLIYENSFTGRLPPVLAELKFLKNITLFNNFFTGVIPPDLGVNSRLTQIDFTNNSFVGGIPPNICSGKRLRILDLGLNLLNGSIP…	FDDKYIIGTGAHGTVYKATLRSGEVYAVKKLAISAQKGSYKSMIRELKTLGKIKHRNLIKLKEFWLRSEYGFMLYVYMEQGSLQDVLHGIQPPPSLDWSVRYTIALGTAHGLAYLHDDCQPAIIHRDIKPSNILLNGDMVPHIADFGIAKLMDQSSSAPQTTGVIGTFGYMAPELAFSTRSSIESDVYSYGVILLELLTKKQVVDPSFPDNMDIVGWVTATLNGTDQIELVCDSTLMEEVYGTVEIEEVSKVLSLALRCAAKEASRRPPMADVVKEL	NP_001061926
OsPEPR1b	Oryza sativa Japonica	mono	Poaceae	MGLHIWCWLVVLFSLAPLCCSLSADGLALLDLAKTLILPSSISSNWSADDATPCTWKGVDCDEMSNVVSLNLSYSGLSGSLGPQIGLMKHLKVIDLSGNGISGPMPSSIGNCTKLEVLHLLRNRLSGILPDTLSNIEALRVFDLSRNSFTGKVNFRFENCKLEEFILSFNYLRGEIPVWIGNCSSLTQLAFVNNSITGQIPSSIGLLRNLSYLVLSQNSLSGTIPPEIGNCQLLIWLHLDANQLEGTIPKELANLRNLQKLYLFENCLTGEFPEDIWGIQSLLSVDIYKNNFTGQLPIVLAEMKQLQQITLFNNSFTGVIPQGLGVNSSLSVIDFINNSFVGTIPPKICSGGRLEVLNLGSNLLNGSIPSGIADCPTLRRVILNQNNLIGSIPQFVNCS…	NVVSLNLSYSGLSGSLGPQIGLMKHLKVIDLSGNGISGPMPSSIGNCTKLEVLHLLRNRLSGILPDTLSNIEALRVFDLSRNSFTGKVNFRFENCKLEEFILSFNYLRGEIPVWIGNCSSLTQLAFVNNSITGQIPSSIGLLRNLSYLVLSQNSLSGTIPPEIGNCQLLIWLHLDANQLEGTIPKELANLRNLQKLYLFENCLTGEFPEDIWGIQSLLSVDIYKNNFTGQLPIVLAEMKQLQQITLFNNSFTGVIPQGLGVNSSLSVIDFINNSFVGTIPPKICSGGRLEVLNLGSNLLNGSIPSGIADCPTLRRVILNQNNLIGSIPQFVNCSSLNYIDLSYNLLSGDIPASLSKCINVTFVNWSWNKLAGLIPSEIGNLGNLSSLNLSGNRLYGELP…	FNNKYIIGSGAHGIVYKAVLRSGEVYAVKKLVHAAHKGSNASMIRELQTLGQIRHRNLIRLNEFLFKHEYGLILYDFMENGSLYDVLHGTEPTPTLDWSIRYSIALGTAHGLAYLHNDCHPAIIHRDIKPKNILLDNDMVPHISDFGIAKLMDQYPAALQTTGIVGTIGYMAPEMAFSTKATTEFDVYSYGVVLLELITRKMAVDSSFPGNMDIVSWVSSKLNETNQIETICDPALITEVYGTHEMEEVRKLLSLALRCTAKEASQRPSMAVVVKEL	BAD09494
SiPEPR1	Setaria italica	mono	Poaceae	MRLVFWPWISLFFTFVASSWSLSSDGQALLALSKNLILPSSVSSSWSASDATPCTWNGVSCNKRNRVVSLDLSSSKVSGSLGPEICRLKYLQILSLSGNNISGSIPPELGNCSMLEQLDLSQNFLSGNIPASMGNLKRLSQLTLYSNLLSGTIPEELFKNQFLEQVYLHSNQLSGSIPFSVGEMTSLTALWLHENMLSGVLPASIGNCTKLEVLYLFDNRLSGSLPETLSKIKGLRIFDATTNSFTGEITFSFENCKLEIFLLSFNNIKGEIPSWLGSCRSLTQLGLVNNSLSGKIQTSLGLLSNLTHLLLSQNSLSGPIPPEIGNCHLLEWLELDANQLEGTVPKELAHLRKLSKLFLYENRLIGDFPENIWSIPTLESVLIYSNSFTGKLPSVLAEL…	RVVSLDLSSSKVSGSLGPEICRLRLKYLQILSLSGNNISGSIPPELGNCSMLEQLDLSQNFLSGNIPASMGNLKRLSQLTLYSNLLSGTIPEELFKNQFLEQVYLHSNQLSGSIPFSVGEMTSLTALWLHENMLSGVLPASIGNCTKLEVLYLFDNRLSGSLPETLSKIKGLRIFDATTNSFTGEITFSFENCKLEIFLLSFNNIKGEIPSWLGSCRSLTQLGLVNNSLSGKIQTSLGLLSNLTHLLLSQNSLSGPIPPEIGNCHLLEWLELDANQLEGTVPKELAHLRKLSKLFLYENRLIGDFPENIWSIPTLESVLIYSNSFTGKLPSVLAELKYLQNITLFDNFFSGVIPQKLGVNSRLVQIDFTNNSFVGGIPPNICSGKALRILDLGFNHLNG…	FDDKYIIGTGAHGTVYKATLRSGEVYAIKKLVISAHKGSYKSMMRELKTIYKIKHRNLVKLKEFWLRSDDGFILYDYMDKGSLHDVLHVIQPAPVLDWCVRYEIALGTAHGLAYLHNDCRPAIIHRDIKPSNILLDKDMVPHISDFGIAKLMDQPSAPQTTGIVGTVGYMAPELAFSTKSSMESDVYSYGVVLLELLTRKTAVDPSFPDNTDIVGWVSAALNGTDKIEAVCDPDLMEEVYGTVEMEEVRKVLSLALRCAAREASQRPPMAAVVKEL	XP_004973579
SbPEPR1	Sorghum bicolor	mono	Poaceae	MKLVWHWVFLFFLLVSTSQGMSSDGLALLALSKSLILPSSIRSNWSTSANPCTWSGVDCNGRNRVISLDLSSSEVSGSIGPDIGRLKYLQVLILSTNNISGSIPLELGNCSMLEQLDLSQNLLSGNIPASMGNLKKLSSLSLYSNSLNGSIPEELFKNQFLEEVYLHDNQLSGSIPFAVGEMTSLKSLWLHVNMLSGVLPSSIGNCTKLEELYLLYNQLSGSLPETLSEIKGLRVFDATSNSFTGEINFSFENCKLEIFILSFNYIKGEIPSWLVNCRSMQQLGFVNNSLSGKIPNSLGLLSNLTHLLLSQNSLSGPIPPEISNCRLLQWLELDANQLEGTVPEGLANLRNLSRLFLFENHLMGEFPESIWSIQTLESVLLYRNRFTGKLPSVLAELKY…	RVISLDLSSSEVSGSIGPDIGRLRLKYLQVLILSTNNISGSIPLELGNCSMLEQLDLSQNLLSGNIPASMGNLKKLSSLSLYSNSLNGSIPEELFKNQFLEEVYLHDNQLSGSIPFAVGEMTSLKSLWLHVNMLSGVLPSSIGNCTKLEELYLLYNQLSGSLPETLSEIKGLRVFDATSNSFTGEINFSFENCKLEIFILSFNYIKGEIPSWLVNCRSMQQLGFVNNSLSGKIPNSLGLLSNLTHLLLSQNSLSGPIPPEISNCRLLQWLELDANQLEGTVPEGLANLRNLSRLFLFENHLMGEFPESIWSIQTLESVLLYRNRFTGKLPSVLAELKYLENITLFDNFFTGVIPQELGVNSPLVQIDFTNNSFVGGIPPKICSGKALRILDLGFNHLNG…	FDDKYIIGTGGHGTVYKATLRSGDVYAIKKLVISAHKGSYKSMVRELKTLGKIKHRNLIKLKEFWFRRDNGFILYDFMEKGSLHDVLHVIQPAPTLDWCVRYDIALGTAHGLAYLHDDCRPAIIHRDIKPSNILLDKDMVPHISDFGIAKLMDQPSTASQTTGIVGTIGYMAPELAFSTKSSMESDVYSYGVVLLELLTRRTAVDPSFPDSTDIVGWVSSALNGTDKIEAVCDPALMEEVFGTVEMEEVRKVLSVALRCAAREASQRPSMADVVKEL	XP_002445581
ZmPEPR1a	Zea mays	mono	Poaceae	MKLVFWHWIFLFFVLLSTSQGMSSDGLALLALSKTLILPSFIRTNWSASDATPCTWNGVGCNGRNRVISLDLSSSEVSGFIGPEIGRLKYLQVLILSANNISGLIPLELGNCSMLEQLDLSQNLLSGNIPASMGSLKKLSSLSLYYNSFHGTIPEELFKNQFLEQVYLHGNQLSGWIPFSVGEMTSLKSLWLHENMLSGVLPSSIGNCTKLEELYLLHNQLSGSIPETLSKIEGLKVFDATANSFTGEISFSFENCKLEIFILSFNNIKGEIPSWLGNCRSLQQLGFVNNSLSGKIPNFIGLFSNLTYLLLSQNSLTGLIPPEIGNCRLLQWLELDANQLEGTVPEEFANLRYLSKLFLFENHLMGDFPESIWSIQTLESVLLYSNKFTGRLPSVLAEL…	RVISLDLSSSEVSGFIGPEIGRLKYLQVLILSANNISGLIPLELGNCSMLEQLDLSQNLLSGNIPASMGSLKKLSSLSLYYNSFHGTIPEELFKNQFLEQVYLHGNQLSGWIPFSVGEMTSLKSLWLHENMLSGVLPSSIGNCTKLEELYLLHNQLSGSIPETLSKIEGLKVFDATANSFTGEISFSFENCKLEIFILSFNNIKGEIPSWLGNCRSLQQLGFVNNSLSGKIPNFIGLFSNLTYLLLSQNSLTGLIPPEIGNCRLLQWLELDANQLEGTVPEEFANLRYLSKLFLFENHLMGDFPESIWSIQTLESVLLYSNKFTGRLPSVLAELKSLKNITLFDNFFTGVIPQELGVNSPLVQIDFTNNSFVGGIPPNICSGKALRILDLGFNHLNGSI…	FDDKYIIGKGGHGTVYKATLRSGDVYAIKKLVISAHKGSYKSMVGELKTLGKIKHRNLIKLKESWLRNDNGFILYDFMEKGSLHDVLHVVQPAPALDWCVRYDIALGTAHGLAYLHDDCRPAIIHRDIKPSNILLDKDMVPHISDFGIAKLLEQPSTAPQTTGVVGTIGYMAPELAFSTKSSMESDVYSYGVVLLELLTRRAAVDPSFPDGTDIVSWASSALNGTDKIEAVCDPALMEEVFGTVEMEEVSKVLSVALRCAAREASQRPSMTAVVKEL	XP_008677479
ZmPEPR1b	Zea mays	mono	Poaceae	MKLVLWHQFFLFFVLVSTSQGMSSDGLALLALSKSLILPSPIRTNWSDSDATPCTWSGVGCNGRNRVISLDLSSSGVSGSIGPAIGRLKYLRILILSANNISGLIPLELGDCNMLEELDLSQNLFSGNIPASLGNLKKLSSLSLYRNSFNGTIPEELFKNQFLEQVYLHDNQLSGSVPLSVGEMTSLKSLWLQENMLSGVLPSSIGNCTKLEDLYLLDNQLSGSIPETLGMIKGLKVFDATTNSFTGEISFSFEDCKLEIFILSFNNIKGEIPSWLGNCMSLQQLGFVNNSLYGKIPNSLGLLSNLTYLLLSQNSLSGPIPPEIGNCQSLQWLELDANQLDGTVPEEFANLRSLSKLFLFENRLMGDFPENIWSIQTLESVLLYSNRFTGKLPSVLAEL…	RVISLDLSSSGVSGSIGPAIGRLKYLRILILSANNISGLIPLELGDCNMLEELDLSQNLFSGNIPASLGNLKKLSSLSLYRNSFNGTIPEELFKNQFLEQVYLHDNQLSGSVPLSVGEMTSLKSLWLQENMLSGVLPSSIGNCTKLEDLYLLDNQLSGSIPETLGMIKGLKVFDATTNSFTGEISFSFEDCKLEIFILSFNNIKGEIPSWLGNCMSLQQLGFVNNSLYGKIPNSLGLLSNLTYLLLSQNSLSGPIPPEIGNCQSLQWLELDANQLDGTVPEEFANLRSLSKLFLFENRLMGDFPENIWSIQTLESVLLYSNRFTGKLPSVLAELKFLKNITLFDNFFTGVIPQELGVNSPLVQIDFTNNSFVGSIPPNICSRKALRILDLGFNHLNGSI…	FDDKYIIGTGAHGTVYKATLRSGDVYAIKKLAISAHKGSYKSMVRELKTLGEIKHRNLIKLKEFWLRSDNGFILYDFMEKGSLHDILHVIQPAPALDWCVRYDIALGTAHGLAYLHDDCRPAIIHRDIKPRNILLDKDMVPHISDFGIAKHMDQSSTTAPQTTGIVGTIGYMAPELAFSTKSSMESDVYSYGVVLLELLTRRTAVDPLFPDSADIVGWVSSVLDGTDKIEAVCDPALMEEVFGTVEMEEVRKVLSVALRCAAREVSQRPSMTAVVKEL	XP_008664628
